# Supplementary material for: Prediction of survival and immunotherapy response by the combined classifier of G protein-coupled receptors and tumor microenvironment in melanoma
Source: Eur J Med Res. 2023 Sep 16;28:352. doi: 10.1186/s40001-023-01346-6 (PMC10504724; doi:10.1186/s40001-023-01346-6)
Supplement: Supplementary file 8 — Additional file 8: Table S1. Clinical information of the included melanoma cohorts. [file 40001_2023_1346_MOESM8_ESM.xlsx]

## Sheet: Sheet1
Table S1：Clinical information of the included melanoma cohorts.
	Training cohort	Testing cohort	scRNA-seq cohort	Immunotherapy cohorts
	TCGA-SKCM	GSE65904	GSE189889	GSE35640	GSE91061	GSE145996
Total sample size	457	206	9	56	97	14
Age
<65 years	290	103	0	/	/	11
≥65 years	167	102	9	/	/	3
unknown	/	1	/	/	/	/
Gender
Male	285	121	7	23	/	8
Female	172	84	2	33	/	6
unknown	/	1	/	/	/	/
Stage
I-II	213	/	1	0	/	3
III-IV	193	/	7	56	/	11
unknown	51	/	1	0	/	/
T
T0-2	141	/	0	/	/	/
T3-4	238	/	9	/	/	/
unknown	78	/	/	/	/	/
M
M0	407	/	6	/	2	/
M1	24	/	2	/	80	/
unknown	26	/	1	/	15	/
N
N0	226	/	2	/	/	/
N1-3	178	/	7	/	/	/
unknown	53	/	/	/	/	/
