# Supplementary material for: Prediction of survival and immunotherapy response by the combined classifier of G protein-coupled receptors and tumor microenvironment in melanoma
Source: Eur J Med Res. 2023 Sep 16;28:352. doi: 10.1186/s40001-023-01346-6 (PMC10504724; doi:10.1186/s40001-023-01346-6)
Supplement: Supplementary file 9 — Additional file 9: Table S2. Forty-nine prognostic GPCRs identified by the univariate Cox regression analysis with bootstrap algorithm. [file 40001_2023_1346_MOESM9_ESM.xlsx]

## Sheet: Sheet1
Table S2：Forty-nine prognostic GPCRs identified by the univariate Cox regression analysis with bootstrap algorithm.
gene	HR	HR.95L	HR.95H	pvalue	boot_coef	SE
ADGRE5	0.759635	0.664104	0.868909	6.09401e-05	-0.274917	0.0726682
ADGRG5	0.681642	0.59146	0.785574	1.20211e-07	-0.383251	0.0613565
ADORA2A	0.337025	0.19088	0.595066	0.000177183	-1.0876	0.256254
C3AR1	0.811914	0.73922	0.891756	1.33801e-05	-0.208361	0.0509489
C5AR2	0.535548	0.372064	0.770867	0.000778406	-0.624464	0.179666
CCR1	0.803898	0.731754	0.883155	5.36464e-06	-0.218283	0.0513037
CCR2	0.775178	0.695323	0.864203	4.40784e-06	-0.254663	0.0527756
CCR5	0.800711	0.734599	0.872774	4.30642e-07	-0.222255	0.0432128
CCR8	0.67737	0.550973	0.832763	0.00021844	-0.389538	0.0969935
CCRL2	0.756792	0.650408	0.880577	0.000311685	-0.278666	0.0742369
CXCR3	0.829284	0.766838	0.896816	2.77965e-06	-0.187192	0.0386165
CXCR6	0.767734	0.692572	0.851053	4.95616e-07	-0.264312	0.0478923
CYSLTR1	0.641483	0.516011	0.797465	6.38998e-05	-0.443972	0.0985824
FFAR4	0.523103	0.359719	0.760695	0.00069478	-0.647977	0.175248
FPR1	0.829504	0.748774	0.918939	0.000346053	-0.186927	0.0527511
FPR2	0.643933	0.509408	0.813984	0.000232044	-0.44016	0.10585
FPR3	0.862456	0.791057	0.940298	0.000790231	-0.147972	0.0474265
FZD6	0.8591	0.786473	0.938434	0.00075172	-0.15187	0.0433401
GAL	1.13196	1.05242	1.21751	0.000854401	0.123952	0.0403244
GPBAR1	0.646986	0.511446	0.818445	0.000283046	-0.435431	0.106462
GPR132	0.781899	0.685118	0.892352	0.000262878	-0.246029	0.0647737
GPR141	0.603734	0.483234	0.754282	8.89299e-06	-0.504622	0.104727
GPR143	1.11891	1.06073	1.18028	3.71823e-05	0.112355	0.0244813
GPR171	0.725521	0.64766	0.812743	3.03141e-08	-0.320865	0.050365
GPR174	0.786168	0.701265	0.881351	3.69187e-05	-0.240585	0.0514518
GPR18	0.782698	0.68595	0.893091	0.000273126	-0.245008	0.0603374
GPR183	0.842114	0.765067	0.92692	0.000447968	-0.171839	0.0462947
GPR34	0.831114	0.747456	0.924134	0.00063187	-0.184989	0.0539828
GPR65	0.736535	0.648961	0.835928	2.19286e-06	-0.305798	0.0612559
GPR84	0.731602	0.643847	0.831317	1.63672e-06	-0.312519	0.0613922
GPR85	1.2112	1.08424	1.35303	0.000695193	0.191612	0.0589648
NLRP6	0.513391	0.382616	0.688863	8.80452e-06	-0.666718	0.123861
OR2I1P	0.864882	0.813581	0.919418	3.27292e-06	-0.145162	0.0312235
P2RY10	0.796779	0.716956	0.88549	2.46553e-05	-0.227177	0.049073
P2RY12	0.7983	0.699068	0.911617	0.000879995	-0.225271	0.0649344
P2RY13	0.754769	0.674784	0.844234	8.53938e-07	-0.281344	0.0542352
P2RY14	0.684475	0.56854	0.824051	6.23307e-05	-0.379104	0.0840842
P2RY6	0.724806	0.629318	0.834783	7.99134e-06	-0.321851	0.0709368
P2RY8	0.82107	0.738183	0.913263	0.000282267	-0.197147	0.0516891
PTAFR	0.828799	0.751212	0.9144	0.000180817	-0.187777	0.0530868
PTGDR	0.472891	0.326715	0.684469	7.20528e-05	-0.74889	0.163792
PTGER2	0.672512	0.56682	0.797912	5.41921e-06	-0.396735	0.0762729
PTGER4	0.80066	0.712297	0.899984	0.000194444	-0.22232	0.0553836
S1PR4	0.810585	0.734311	0.894783	3.11549e-05	-0.209999	0.0464976
SSTR2	0.519771	0.37791	0.714885	5.72535e-05	-0.654367	0.133
SUCNR1	0.729865	0.621187	0.857556	0.000129164	-0.314896	0.0758862
TAPT1	0.699083	0.576799	0.847291	0.000263118	-0.357986	0.0892777
TAS1R3	0.692885	0.563935	0.85132	0.000479356	-0.366892	0.0876968
TSHR	0.425192	0.270079	0.669392	0.000221244	-0.855214	0.178672
