# Supplementary material for: Prediction of survival and immunotherapy response by the combined classifier of G protein-coupled receptors and tumor microenvironment in melanoma
Source: Eur J Med Res. 2023 Sep 16;28:352. doi: 10.1186/s40001-023-01346-6 (PMC10504724; doi:10.1186/s40001-023-01346-6)
Supplement: Supplementary file 10 — Additional file 10: Table S3. GPCRs' primer sequences. [file 40001_2023_1346_MOESM10_ESM.xlsx]

## Sheet: Sheet1
Table S3：The GPCRs' primer sequences.
gene	forward	reverse
ADGRE5	GGGACCTGTGACCTTCATCATTT	GCCCTCGCCTTCTTTAATTTCTT
ADGRG5	CAGCTGTTCCTCTTCACCATCTT	ACTACTGTGTTGTTTGGGAGGAG
FZD6	TCCAAACCTCACCAGAAACATCA	GCCAGGCCAGTGTCAGTAATATC
GAL	CATGAAACCAGGAAGCTTTGACA	CTCTGCATAAATTGGCCGAAGAT
GPR143	CTCTACTACCCTTCCGTGTCCAG	CGTGTAAATGCCTTGTCTTCCTT
GPR171	GCTACACAACCTTGGAGTCTTAGA	ACGTGAATGGCTCCAGATCTTTA
GPR84	GAAGTGGCTGGGATTGGGTAATG	CGTCAGAGCTGTTCCACATGATA
NLRP6	GCGCAGGAGAAGAAGAAGAAGAG	AAAGAGTGGATGAAGAAGGGAGG
GPR85	GCAGCACAGAAGCAATCTCTC	ACAGCCTCAGTCAAGTCTCA
SSTR2	CCAGGAACCCCAAACGTCC	TCCATTGAGTGGCTCATCCG
TAPT1	CCTGTCTTATGCCTGTGTCATACT	CCTTCACATACTGGCACGATTTC
TSHR	TCCCTGACCTGACCAAAGTTTAT	CATCCAGCTTTGTCCCATTGAAA
