# Supplementary material for: Prediction of survival and immunotherapy response by the combined classifier of G protein-coupled receptors and tumor microenvironment in melanoma
Source: Eur J Med Res. 2023 Sep 16;28:352. doi: 10.1186/s40001-023-01346-6 (PMC10504724; doi:10.1186/s40001-023-01346-6)
Supplement: Supplementary file 11 — Additional file 11: Table S4. Result of CIBERSORT of TCGA–SKCM cohort. [file 40001_2023_1346_MOESM11_ESM.xlsx]

## Sheet: TableS3
Table S4: The result of CIBERSORT of TCGA-SKCM cohort.
Mixture	B cells naive	B cells memory	Plasma cells	T cells CD8	T cells CD4 naive	T cells CD4 memory resting	T cells CD4 memory activated	T cells follicular helper	T cells regulatory (Tregs)	T cells gamma delta	NK cells resting	NK cells activated	Monocytes	Macrophages M0	Macrophages M1	Macrophages M2	Dendritic cells resting	Dendritic cells activated	Mast cells resting	Mast cells activated	Eosinophils	Neutrophils	P-value	Correlation	RMSE
TCGA-GN-A4U8-11A-11R-A32P-07	0.182485	0	0.0554558	0.227228	0	0.078696	0.0753869	0.0446409	0.0443215	0	0	0	0.000204316	0.110313	0.0837029	0.065024	0.0167367	0	0.0158056	0	0	0	0.001	0.388587	0.923339
TCGA-FR-A69P-06A-21R-A311-07	0.0387116	0	0	0.113424	0	0.147756	0.00391096	0.0647964	0	0	0	0.0304198	0.0151279	0.193262	0.0918351	0.157616	0.132074	0	0.0110657	0	0	0	0.139	0.0810758	1.05868
TCGA-ER-A19T-01A-11R-A18T-07	0	0.0352491	0	0	0	0.411833	0	0	0.0136257	0	0	0.111168	0.0741853	0.113912	0.0181766	0.089179	0	0	0.122093	0	0.0105777	0	0.764	-0.0154438	1.09854
TCGA-EE-A20F-06A-21R-A18S-07	0.0121962	0	0.0384359	0.239313	0	0	0.110861	0.0693743	0.0434247	0	0	0.0155172	0.0253247	0.129694	0.117746	0.0914947	0.0756544	0	0.0309645	0	0	0	0.084	0.112143	1.04121
TCGA-EB-A3XC-01A-11R-A239-07	0.0126353	0	0	0.146008	0	0.0362794	0.0744632	0.0877857	0.0013911	0	0	0.0191643	0.0268653	0.0846012	0.153332	0.243779	0.0342317	0	0.0697876	0	0	0.00967578	0.584	0.000318007	1.09039
TCGA-EE-A3AH-06A-11R-A18S-07	0.0582257	0.00841644	0.0452716	0.0457289	0	0.0347302	0.0098418	0.0799926	6.44513e-05	0	0	0.016874	0.0512787	0.217534	0.106414	0.222704	0.0603855	0	0.0425377	0	0	0	0.428	0.0194178	1.08494
TCGA-BF-A1PZ-01A-11R-A18S-07	0.0173993	0	0.00186834	0.2808	0	0.0276693	0.135527	0.0570625	0.0242133	0	0	0.0503256	0.0276124	0.052084	0.132474	0.153234	0.00536897	0	0.034361	0	0	0	0.584	0.000432507	1.10248
TCGA-FS-A1ZA-06A-11R-A18T-07	0.114759	0	0.00833703	0.110601	0	0.128786	0.022068	0.0765725	0	0	0.0143912	0	0	0.23109	0.156595	0.122451	0.0117127	0	0.00263535	0	0	0	0.026	0.195339	1.01872
TCGA-EE-A3J7-06A-11R-A20F-07	0.00699419	0	0	0.292925	0	0.0660761	0	0.0598737	0	0	0	0.0842755	0.0279659	0.0218464	0.125853	0.188963	0.011009	0	0.111336	0	0.00288267	0	0.384	0.0254502	1.09278
TCGA-GN-A26D-06A-11R-A18T-07	0.133736	0	0.0350234	0.068818	0	0.139659	0.0114939	0.0523335	0.0413562	0	0.00724588	0	0	0.247495	0.0503976	0.212441	0	0	0	0	0	0	0.172	0.0685323	1.06974
TCGA-EE-A2A6-06A-11R-A18T-07	0.0312523	0.0606755	0.0473279	0.34863	0	0	0.138538	0.0708879	0.0475197	0	0	0.0213608	0.0167155	0.0781499	0.0660865	0.0428718	0.0107401	0	0.0192438	0	0	0	0.015	0.256193	0.990019
TCGA-GN-A4U8-06A-11R-A32P-07	0.0857798	0	0.0450978	0.247744	0	0.0283853	0.115332	0.0674961	0.0271709	0	0	0.00411208	0.0170288	0.148684	0.0799715	0.0836612	0.0295337	0	0.020003	0	0	0	0.019	0.236219	0.989373
TCGA-BF-AAP1-01A-11R-A39D-07	0.00518532	0.00744383	0	0.0478434	0	0.0844588	0.0376342	0.0367219	0.0196502	0	0	0.0577265	0.237903	0	0.037936	0.259079	0.101784	0	0.0666335	0	0	0	0.414	0.0212256	1.07175
TCGA-D3-A8GB-06A-11R-A37K-07	0.0805234	0	0.03687	0.230849	0	0.0988257	0.0659244	0.0504221	0.061028	0	0	0.0845353	0	0.0658308	0.100861	0.0576204	0.00919224	0	0.0575172	0	0	0	0.015	0.253242	0.991276
TCGA-EE-A2MP-06A-11R-A18S-07	0.00902198	0	0.002551	0.401338	0	0.00935344	0.0420888	0.0510934	0.0298953	0	0	0.0424724	0.0244539	0.0985939	0.0881183	0.185169	0.00447145	0	0.0113798	0	0	0	0.027	0.187978	1.02647
TCGA-WE-AAA0-06A-11R-A38C-07	0.237455	0	0.0421274	0.0988361	0	0.0604558	0.0411691	0.0609035	0.0831783	0	0	0.0013292	0	0.18103	0.0806536	0.0824655	0	0.00870035	0.0216967	0	0	0	0.064	0.131684	1.04353
TCGA-ER-A2NF-06A-11R-A18T-07	0	0.00717354	0.40166	0.290761	0	0.019542	0.00883403	0.0281104	0.0822254	0	0	0.0265033	0.021327	0.0206387	0.0313974	0.0544191	0	0.00151503	0.00589368	0	0	0	0	0.524031	0.865419
TCGA-D3-A3BZ-06A-12R-A18S-07	0.104078	0	0.0599815	0.230083	0	0.0199245	0.0716567	0.0640763	0.0287099	0	0	0.046647	0	0.118313	0.0999211	0.0732907	0.026489	0	0.0495037	0	0.00328641	0.00403871	0.004	0.305494	0.959956
TCGA-D3-A1Q4-06A-11R-A18T-07	0.146102	0	0.0702732	0	0	0.0540818	0.0282248	0	0.0196784	0.0242906	0.0219353	0	0	0.304454	0.110734	0.16404	0.0126363	0	0.0422116	0	0	0.00133756	0	0.612805	0.800018
TCGA-D3-A8GK-06A-11R-A37K-07	0.0924498	0	0.0649607	0.0883493	0	0.0359594	0.0928463	0.0424379	0	0	0.0465382	0	0	0.368727	0.00484502	0.161095	0	0	0.00179101	0	0	0	0.109	0.0967651	1.06772
TCGA-BF-AAOU-01A-12R-A39D-07	0	0.0268302	0.182434	0.127377	0	0.0522325	0.0612415	0.0837776	0	0	0	0.0177343	0	0.160968	0.0248055	0.215626	0	0.0224712	0	0	0	0.0245018	0.003	0.313739	0.959367
TCGA-ER-A19F-06A-11R-A18S-07	0.00364497	0.00292059	0.000559185	0.147788	0	0.0800047	0	0.097057	0.020827	0	0	0.0192177	0.0130465	0.327417	0.0820472	0.17318	0	0	0.0311563	0	0.001134	0	0.179	0.0661907	1.08421
TCGA-EE-A29E-06A-11R-A18T-07	0.0289196	0	0	0	0.0189238	0.214404	0	0	0.0680266	0	0.205158	0	0.051058	0.201521	0.0191391	0.155786	0	0	0	0.0101397	0.00167274	0.0252516	0.377	0.0263873	1.08691
TCGA-ER-A19H-06A-12R-A18S-07	0.0354488	0	0	0.215944	0	0.070962	0.040945	0.0373975	0.037044	0	0	0.0603465	0.0138815	0.166649	0.11579	0.146158	0.00471974	0	0.054715	0	0	0	0.025	0.203507	1.00907
TCGA-ER-A2NC-06A-11R-A18T-07	0.0316655	0	0	0.0765726	0	0.139382	0.0132682	0	0.0141147	0	0	0.0123774	0.226633	0	0.0203729	0.421751	0.00418544	0	0.0396777	0	0	0	0.019	0.230954	0.997006
TCGA-D3-A3C3-06A-12R-A18S-07	0.0689165	0	0	0.212793	0	0.173323	0.0359331	0.0833787	0.0445284	0.0112698	0	0.0257539	0	0.0755063	0.104094	0.109933	0.0512963	0	0.00327383	0	0	0	0.046	0.158459	1.03645
TCGA-W3-AA1Q-06A-11R-A38C-07	0.0376569	0	0	0.252539	0	0.205993	0.0364889	0.0138374	0.0204701	0	0	0.0304129	0.0299151	0.0827126	0.117917	0.0872754	0.0170835	0	0.0676976	0	0	0	0.105	0.0979272	1.06118
TCGA-D3-A2JD-06A-11R-A18T-07	0.266639	0	0.0997614	0.187668	0	0.0245165	0.00690349	0.0238691	0.149085	0	0	0.0475066	0	0.0947302	0.00837276	0.0819537	0	0	0.00899393	0	0	0	0	0.446807	0.897414
TCGA-DA-A960-01A-11R-A37K-07	0	0.0211155	0	0.0365841	0	0.041832	0.00841288	0.0546094	0	0	0.122637	0	0	0.248748	0.0413381	0.145211	0.0375524	0	0.230034	0	0.0119264	0	0.328	0.0333236	1.07785
TCGA-W3-A824-06A-21R-A352-07	0.0123979	0	0.00426796	0.396386	0	0.0301679	0.139234	0.0787257	0	0	0	0.0283013	0	0.0568368	0.0945883	0.100187	0.0128254	0	0.0443176	0	0	0.00176292	0.069	0.126573	1.05751
TCGA-FS-A4F8-06A-11R-A266-07	0.0608274	0.130011	0.0584349	0.187897	0	0.130287	0.0463041	0.0281944	0.124832	0	0.000241563	0	0.00478047	0.0738841	0.0612555	0.0699646	0.0068434	0	0.016243	0	0	0	0.001	0.407226	0.915036
TCGA-D9-A4Z5-01A-11R-A266-07	0.0166029	0	0.000720674	0.037762	0	0.0949927	0	0.01038	0.0148715	0	0.0240078	0	0.0146052	0.149556	0.0428426	0.576936	0	0	0	0.0114268	0	0.00529599	0.052	0.150007	1.06183
TCGA-BF-A5ES-01A-11R-A27Q-07	0.0067828	0	0.000332218	0.199788	0	0.0628559	0.00139199	0.0224144	0.0100364	0	0	0.0407657	0	0.162777	0.109066	0.26769	0.00732585	0	0.0936358	0	0	0.0151377	0.206	0.0563977	1.07257
TCGA-EB-A430-01A-11R-A24X-07	0.0355602	0	0.0152551	0.383167	0	0.00235582	0.0727291	0.104275	0.0336309	0	0	0.0406085	0.0112737	0.118544	0.104548	0.0723436	0.00571046	0	0	0	0	0	0.069	0.127731	1.06097
TCGA-D3-A1Q9-06A-11R-A18T-07	0.005805	0	0.0323497	0.230003	0	0.14289	0.0850899	0.0179204	0.0279155	0	0.0255313	0	0	0.251184	0.0607936	0.116424	0	0	0	0.00409412	0	0	0.102	0.0988878	1.06083
TCGA-ER-A19K-01A-21R-A18T-07	0.0107206	0	0	0.209882	0	0.0178026	0.0287243	0.048798	0.00319628	0	0	0.0614646	0	0.131177	0.0807929	0.219611	0.0809435	0	0.089885	0	0	0.0170022	0.315	0.0352486	1.07116
TCGA-FW-A3I3-06A-11R-A21D-07	0.0353617	0	0.0111747	0.177539	0	0.0955276	0	0.0973234	0	0.117875	0	0	0.010123	0.248309	0.084086	0.0799787	0	0.0105501	0.015749	0	0.0164027	0	0.13	0.0864858	1.06821
TCGA-D3-A51J-06A-11R-A266-07	0.0256153	0	0.00170423	0.355979	0	0.0336112	0.0352655	0.0707668	0.0779254	0	0	0.0194684	0.0172366	0.169752	0.0713004	0.0879142	0.0106144	0	0.0228466	0	0	0	0.058	0.139195	1.04936
TCGA-GN-A8LL-06A-21R-A37K-07	0.0835118	0	0.0636265	0.281946	0	0.0154122	0.0297281	0.0862571	0.0394795	0	0	0.0151416	0.00255476	0.230405	0.0260177	0.12592	0	0	0	0	0	0	0.063	0.133684	1.04449
TCGA-EB-A550-01A-61R-A27Q-07	0	0	0.00792684	0.0719762	0	0.111923	0.0433324	0.0904885	0.0240607	0	0.0170907	0	0	0.435841	0.0588647	0.105715	0.0118784	0	0.0169756	0	0	0.0039269	0.094	0.102424	1.08019
TCGA-D3-A3MR-06A-11R-A21D-07	0.0399586	0.00596608	0.0364542	0.270518	0	0	0.113777	0.0594699	0.0599581	0	0	0.0141753	0	0.225934	0.078002	0.0535584	0.0101024	0	0.0321256	0	0	0	0.027	0.187848	1.01529
TCGA-EB-A3XF-01A-31R-A239-07	0	0	0.000573245	0.10329	0	0.0645831	0.111826	0.0273261	0	0	0.0389216	0.00524355	0.126347	0.0416586	0.181007	0.237158	0.00552499	0.0108154	0.0457258	0	0	0	0.199	0.0598636	1.07253
TCGA-DA-A1I5-06A-11R-A18T-07	0.0186885	0	0.0189148	0.119827	0	0.0764243	0.0136719	0.0529387	0.0501326	0.00752377	0	0.00924311	0	0.44664	0.0723284	0.100271	0	0	0.0133961	0	0	0	0.006	0.292089	0.98517
TCGA-YD-A9TA-06A-11R-A39D-07	0.132059	0	0.0243465	0.0775374	0	0.115682	0.0834581	0.0214763	0.00528131	0	0.0107032	0.00937627	0	0.323842	0.0889892	0.0906897	0.00134743	0	0.0152118	0	0	0	0.003	0.312819	0.960509
TCGA-EB-A3XD-01A-22R-A239-07	0.0511783	0	0	0.179042	0	0.128962	0.0151517	0.00164818	0.0664044	0	0.00954689	0.000399821	0	0.233665	0.053355	0.132096	0.069514	0	0.059036	0	0	0	0.03	0.183973	1.01437
TCGA-BF-A5ER-01A-12R-A27Q-07	0.00458363	0.0129885	0	0.0548495	0	0.104068	0.0365458	0	0.0138727	0	0.0501871	0	0.026379	0.332446	0.0224465	0.326906	0	0	0.0147267	0	0	0	0.047	0.156913	1.0516
TCGA-D3-A1Q8-06A-11R-A18T-07	0.0853539	0	0.0827611	0.0864018	0	0.12359	0.037382	0	0.0128736	0	0	0	0.0603213	0	0.0377134	0.367095	0.0228661	0	0.0802415	0	0	0.00339984	0.005	0.300799	0.958612
TCGA-FS-A1ZF-06A-12R-A18S-07	0	0	0	0.151252	0	0	0	0.0237014	0.0306594	0.00370251	0	0	0	0.433406	0.0925963	0.165225	0.00989006	0	0.0770292	0	0.0125378	0	0	0.551393	0.833831
TCGA-D3-A5GO-06A-12R-A27Q-07	0.00890917	0.00991849	0.000211686	0.18187	0	0.0495578	0.0233207	0.0560156	0.0155659	0	0	0.0371382	0	0.391292	0.070894	0.12924	0.0085407	0	0.0175266	0	0	0	0.016	0.245902	1.00463
TCGA-FS-A1Z7-06A-11R-A18T-07	0.00297415	0.00660627	0.00142465	0	0	0.0167975	0	0.0165468	0.0295268	0.011207	0.0278724	0	0	0.743779	0.034828	0.0923147	0.000197299	0	0.0130271	0	0.00289871	0	0	0.640334	0.774867
TCGA-GF-A6C8-06A-12R-A311-07	0.0303665	0.00219992	0	0.120061	0	0.079663	0.142454	0	0.00777043	0	0	0.0529641	0.0330099	0.153606	0.19525	0.138687	0.00914524	0	0.0348228	0	0	0	0.012	0.2688	0.984579
TCGA-EB-A44P-01A-11R-A266-07	0.0160533	0	0.00288705	0.188418	0	0.024781	0.14167	0.0237493	0	0	0.0257111	0.0212245	0	0.142411	0.177182	0.19947	0.0145091	0	0.0100945	0	0.0118381	0	0.374	0.0267401	1.09441
TCGA-HR-A2OH-06A-11R-A18U-07	0.0148153	0	0.00808478	0.456259	0	0	0.11515	0.0821109	0.0165935	0	0	0	0.0226286	0.115093	0.0792968	0.0627757	0.00783993	0	0.0193522	0	0	0	0.015	0.256728	0.997624
TCGA-XV-AAZY-01A-12R-A40A-07	0.0449454	0.000818079	0.0115413	0.247232	0	0.111592	0.0476504	0	0.146799	0	0	0.0653079	0	0.144357	0.0447469	0.111708	0	0	0.021802	0	0	0.00149978	0.068	0.128718	1.05165
TCGA-D3-A51H-06A-12R-A266-07	0.386205	0.0973545	0.0720561	0.101509	0	0.0179587	0.0520152	0.0422783	0.0662625	0	0	0	0	0.0966929	0.0391424	0.0159497	0	0	0.0125752	0	0	0	0	0.720728	0.70109
TCGA-EB-A6QY-01A-12R-A32P-07	0	0.013863	0.203943	0.136421	0	0.010728	0.0510513	0.133424	0	0	0	0.0325547	0	0.137121	0.0726559	0.0760097	0.104526	0	0.0237531	0	0	0.00395001	0.118	0.0934615	1.05876
TCGA-EE-A20H-06A-11R-A18S-07	0	0.0313514	0	0.0353855	0	0.0910372	0	0.0423671	0.00384848	0	0	0.0457179	0	0.509561	0.115722	0.0593529	0.0198052	0	0.0458513	0	0	0	0.003	0.310809	0.984606
TCGA-D3-A2JH-06A-11R-A18T-07	0.0605022	0	0.00589647	0.555091	0	0	0.127933	0.0592311	0.0174123	0	0	0.0165743	0.0170246	0	0.0428696	0.0852039	0.0107248	0	0	0	0	0.0015369	0	0.441641	0.904917
TCGA-D9-A6E9-06A-12R-A311-07	0.0161226	0	0.00352363	0.432505	0	0	0.126106	0.0810777	0.021293	0	0	0.0224332	0	0.154176	0.0668575	0.0620124	0.00917171	0	0.00472151	0	0	0	0.014	0.260044	0.997308
TCGA-ER-A19O-06A-11R-A18S-07	0.0725515	0	0.0309444	0.22205	0	0	0.0333159	0.0167895	0.0866848	0	0	0.0400696	0.0352526	0.183841	0.0284416	0.225565	0	0	0.0201709	0	0	0.00432259	0.001	0.386643	0.922678
TCGA-BF-A3DN-01A-11R-A20F-07	0.00538582	0	0	0.0838273	0	0.219035	0.0391275	0.0183257	0.00294003	0	0.00120931	0.0010576	0.0182001	0.0577919	0.0982808	0.23311	0.065629	6.40028e-05	0.156016	0	0	0	0.569	0.00201474	1.07858
TCGA-DA-A95X-06A-11R-A37K-07	0.0011689	0	0.00322689	0.104111	0	0.199766	0.00751716	0	0.00530945	0	0	0.0252106	0.0630655	0.174436	0.0766495	0.25241	0.00135743	0	0.072584	0	0.013188	0	0.481	0.0120682	1.08533
TCGA-D3-A3CB-06A-11R-A18S-07	0.0433226	0	0.0658348	0.226528	0	0.0162566	0.0333859	0.0595107	0.058046	0	0	0.0225474	0	0.25177	0.0647873	0.10648	0.0142264	0	0.0373034	0	0	0	0.018	0.242457	0.990202
TCGA-EE-A29C-06A-21R-A18S-07	0.0676663	0	0.0307122	0.0214387	0	0.056915	0.00631596	0.0172142	0.0637754	0	0	0	0	0.475184	0.0333894	0.181296	0	0	0.0460935	0	0	0	0.002	0.31821	0.976918
TCGA-D9-A6EC-06A-11R-A311-07	0.0150687	0	0.00273293	0.0365408	0	0.024743	0.0200287	0.0255007	0	0	0	0.0100076	0	0.576717	0.0666831	0.183127	0	0	0.0388495	0	0	0	0.007	0.285589	1.02199
TCGA-EB-A5UL-06A-11R-A311-07	0.0589712	0.0270359	0.057168	0.285977	0	0.0470685	0.115309	0.112878	0.0465729	0	0.0103096	0.00904057	0.00548477	0.0865894	0.0792182	0.0426119	0	0	0.0157649	0	0	0	0.02	0.227853	1.00501
TCGA-EE-A2GS-06A-12R-A18S-07	0.0196129	0	0.00293389	0.00556242	0	0.0995565	0.00189381	0.00821609	0.0062928	0.0212503	0	0	0.0147679	0.421169	0.220367	0.121832	0.0124623	0	0.013186	0	0.0308971	0	0	0.438943	0.912327
TCGA-BF-A1PU-01A-11R-A18S-07	0.0792236	0	0	0.0222149	0	0.168629	0	0.149235	0	0	0.0149537	0.0239972	0	0.12894	0.0456495	0.319905	0	0	0.0472524	0	0	0	0.685	-0.00705463	1.09203
TCGA-W3-A828-06A-11R-A352-07	0.0588678	0	0.000676954	0.020839	0	0.15671	0.00235008	0.073823	0	0	0	0.0294739	0.00897099	0.0952476	0.0628659	0.363223	0.027169	0	0.087148	0	0	0.0126346	0.018	0.241179	0.986661
TCGA-BF-A3DL-01A-11R-A20F-07	0	0	0	0.151817	0	0.12408	0.0302776	0.0214583	0.0355334	0	0.0718265	0	0.029615	0.146993	0.0615272	0.315329	0.00657879	0	0.00496431	0	0	0	0.291	0.0390725	1.08149
TCGA-EE-A3JE-06A-11R-A20F-07	0.000555725	0.0275724	0.0347299	0.395491	0	0	0.0862917	0.0575229	0.0427732	0	0	0.0161135	0	0.171412	0.0621028	0.0939551	0.000366154	0	0.0111138	0	0	0	0.025	0.201965	1.01814
TCGA-FS-A1ZT-06A-11R-A18U-07	0.0357214	0.0108949	0.027692	0.311404	0	0.0671141	0.121487	0.0344291	0.0454433	0	0.0107785	0	0.00794241	0.117035	0.0845566	0.0877899	0.0198846	0	0.0178277	0	0	0	0.07	0.125594	1.04506
TCGA-ER-A2NH-06A-11R-A18S-07	0.0351558	0	0.0356343	0.430034	0	0	0.134385	0.0308819	0.0682826	0	0	0.0282171	0.0276943	0.017632	0.0758531	0.0849808	0.00881943	0	0.0224308	0	0	0	0.021	0.218572	1.01596
TCGA-D3-A2JF-06A-11R-A18S-07	0.0668591	0	0.0763512	0.198552	0	0.0988148	0	0.100556	0.0255159	0	0	0.0563571	0.00465125	0.107105	0.143346	0.0936824	0.00552172	0	0.0226875	0	0	0	0.001	0.365206	0.93648
TCGA-GN-A8LK-06A-11R-A37K-07	0.0827315	0	0.0135913	0.240179	0	0.0792374	0	0.194295	0	0	0	0.0584762	0.0523069	0.0397212	0.00905835	0.214818	0	0.0155855	0	0	0	0	0.706	-0.00897447	1.10888
TCGA-RP-A690-06A-11R-A311-07	0.0222624	0	0.0150359	0.0687355	0	0.328673	0.0271032	0.00477528	0	0	0.0356853	0	0.107436	0	0.0249169	0.334867	0	0	0.0071285	0	0.0233808	0	0.384	0.0255267	1.07859
TCGA-ER-A19W-06A-41R-A239-07	0.0289818	0	0	0.331655	0	0	0.192706	0.0762666	0	0	0	0.00317015	0.0144713	0.0677201	0.0971228	0.12494	0.0185824	0	0.0443837	0	0	0	0.001	0.383995	0.924832
TCGA-FS-A1ZS-06A-12R-A18T-07	0.0205658	0	0	0.0664657	0	0.0936733	0.00571588	0.0277775	0.00518483	0	0.00138224	0.0057399	0	0.351979	0.0140375	0.399795	0	0	0.00711351	0	0	0.000570843	0	0.652249	0.763283
TCGA-DA-A1I7-06A-22R-A18S-07	0.0334135	0	0.0135752	0.114191	0	0.094711	0.018121	0.053243	0.0440531	0	0	0.00460568	0	0.425662	0.0776855	0.109913	0	0	0.0108253	0	0	0	0.001	0.392161	0.928435
TCGA-BF-A3DM-01A-11R-A20F-07	0.00240006	0	0	0.0545225	0	0.163171	0.00735723	0.063943	0	0	0.00669518	0	0.0351578	0.122561	0.0719471	0.401183	0	0.0388008	0	0.0322608	0	0	0.134	0.0822228	1.06803
TCGA-EB-A6R0-01A-12R-A32P-07	0	0	0.00149696	0.459266	0	0	0.175694	0.0387685	0.0193214	0	0	0.00686787	0.02332	0	0.172691	0.08584	0	0	0.0167342	0	0	0	0.054	0.148065	1.06768
TCGA-QB-A6FS-06A-11R-A311-07	0.107604	0	0.0824746	0.312456	0	0.000350748	0.0506035	0.0303686	0.0546475	0	0	0.0417916	0.0217357	0.0856262	0.0495423	0.130658	0	0	0.0321412	0	0	0	0.001	0.391067	0.921415
TCGA-EB-A3Y7-01A-11R-A239-07	0.0561111	0	0	0.123788	0	0	0.0838573	0.0321799	0.0476454	0	0.0496492	0	0	0.447128	0.0107844	0.136261	0	0.0125954	0	0	0	0	0.017	0.243849	1.00957
TCGA-WE-A8K6-06A-11R-A37K-07	0.00260406	0.00165882	0	0	0	0	0	0.0326273	0.0470239	0.0399773	0.0342564	0	0	0.659084	0.0278709	0.143449	0	0	0.005191	0	0.00625764	0	0.004	0.302773	1.02734
TCGA-EE-A3JD-06A-11R-A20F-07	0.181116	0.0543506	0.044912	0.204617	0	0.0845054	0.0831902	0.0609756	0.0419675	0.00290674	0	0	0.0122746	0.031075	0.111471	0.0663825	0.00371528	0	0.0159574	0	0	0.000583821	0	0.455628	0.889849
TCGA-D3-A2J9-06A-11R-A18T-07	0.0422475	0	0.0397712	0.444099	0	0	0.0187064	0.0651394	0.0560761	0.0125402	0	0.0111193	0	0.161201	0.0812512	0.063539	0.00430994	0	0	0	0	0	0.012	0.268182	0.994105
TCGA-EE-A29L-06A-12R-A18S-07	0.0161052	0.0889577	0	0.0845278	0	0.2677	0.0170372	0.118133	0	0	0	0	0	0.245194	0.0508794	0	0.00977125	0	0.0969183	0	0.00477594	0	0.483	0.0113785	1.09365
TCGA-FR-A7U8-06A-21R-A352-07	0.00132759	0	0	0	0	0.12354	0	0.0285907	0.018476	0.0172906	0.0262615	0	0	0.666147	0.00587071	0.0925925	0.00339435	0	0.0165098	0	0	0	0.001	0.363715	0.98219
TCGA-GN-A262-06A-11R-A18T-07	0.0858968	0	0	0.0172904	0	0.0723858	0	0.103849	0.00211001	0	0.132711	0	0	0.281406	0.0326274	0.209759	0	0	0.0619633	0	0	0	0.055	0.143541	1.03503
TCGA-DA-A1I1-06A-12R-A18U-07	0.00570397	0.00311911	0.00253938	0.175313	0	0.144352	0.0541183	0.02295	0.0459688	0	0	0.000950155	0.00689107	0.27475	0.112613	0.1046	0.0155432	0	0.030588	0	0	0	0.062	0.135289	1.04637
TCGA-EE-A29H-06A-12R-A18S-07	0.144952	0	0	0.118982	0	0.0599621	0.0254822	0.0932696	0.0491272	0	0	0.0358736	0	0.274526	0.0554144	0.0985198	0	0	0.043891	0	0	0	0.051	0.150793	1.03124
TCGA-ER-A1A1-06A-11R-A18U-07	0.31746	0.032521	0.12338	0.104285	0	0.0823992	0.0473902	0.0379488	0.0975474	0	0	0	0	0.0714812	0.0129909	0.0420485	0	0.0170053	0.0135423	0	0	0	0	0.575786	0.816842
TCGA-D3-A51G-06A-11R-A266-07	0	0.0391625	0	0.084944	0	0.0735032	0.0597274	0.0884944	0.0129302	0	0.0176857	0	0	0.464387	0.086602	0.0451501	0.00889733	0	0.018516	0	0	0	0	0.506619	0.862033
TCGA-ER-A19Q-06A-11R-A18U-07	0.0101419	0	0	0.122158	0	0.0751878	0.0114005	0.0249945	0.0292909	0.00617424	0	0.0290808	0	0.396576	0.0563387	0.171327	0.012367	0	0.0549626	0	0	0	0.09	0.106209	1.07374
TCGA-ER-A195-06A-11R-A18U-07	0.0104406	0	0.00323292	0.20789	0	0.016917	0.0392639	0.0239718	0.0662673	0	0	0.0440419	0.0204873	0.216412	0.102753	0.202278	0.0222879	0	0.0215268	0	0.00222908	0	0.025	0.201102	1.01241
TCGA-EE-A2M5-06A-12R-A18S-07	0.00804493	0	0.000903146	0.376386	0	0	0.164069	0.0103319	0.00558964	0	0.023445	0	0.00623434	0.133114	0.0670688	0.104673	0	0	0	0.0250095	0	0.0751312	0.001	0.364904	0.935485
TCGA-D3-A2JL-06A-11R-A18S-07	0.0248602	0	0.0137186	0.271692	0	0.082573	0.00502422	0.0624356	0.0940278	0.0184148	0	0.072522	0	0.195803	0.088687	0.0268508	0	0	0.0433902	0	0	0	0.07	0.12638	1.05973
TCGA-FS-A1ZR-06A-21R-A18U-07	0.00977576	0	0	0.141453	0	0.17779	0.021129	0.0369506	0.0447056	0	0.00845393	0.0159021	0.0305315	0.195333	0.105501	0.147774	0.0160022	0	0.0486995	0	0	0	0.292	0.0385438	1.07972
TCGA-HR-A5NC-01A-11R-A27Q-07	0	0.000268963	0	0.0136758	0	0.157302	0.0360943	0.00357293	0.0171492	0	0.00208996	0.0127338	0.00638856	0.19306	0.0402778	0.392378	0.0646443	0	0.0561943	0	0	0.00416985	0.492	0.0104436	1.10333
TCGA-FS-A1ZU-06A-12R-A18T-07	0.00446065	0	0	0	0	0.089073	0	0.0610681	0.0070645	0	0.00494669	0.0508073	0.0353782	0.470458	0	0.248029	0.00725911	0	0	0.006827	0.0146286	0	0.015	0.253163	1.0241
TCGA-YD-A89C-06A-11R-A37K-07	0.0338118	0	0.011094	0.0877345	0	0.106216	0.0542196	0.0940403	0.026604	0	0.0186383	0	0.0763249	0.200596	0.0512078	0.238482	0	0	0	0	0	0.00103115	0.342	0.0311003	1.07826
TCGA-FS-A1ZJ-06A-12R-A18S-07	0.0341157	0	0.00343243	0.327826	0	0.0861274	0.0848409	0.068636	0.0300743	0	0	0.0199748	0.00664693	0.0142195	0.0766421	0.24558	0.00188364	0	0	0	0	0	0.064	0.131663	1.0503
TCGA-XV-A9VZ-01A-11R-A38C-07	0	0	0.00102947	0.0397982	0	0.209282	0	0.0170679	0	0	0	0.0768382	0	0.386195	0.00244956	0.0330496	0.0305785	0.0345647	0.169147	0	0	0	0.141	0.0781388	1.07724
TCGA-D3-A2JC-06A-11R-A18T-07	0.0079652	0.00611642	0.00112366	0.149152	0	0.177602	0.0493196	0.0548356	0.0445912	0	0	0.0103378	0.0488927	0.250299	0.0821793	0.0901543	0.0143591	0	0.0130716	0	0	0	0.055	0.144824	1.0384
TCGA-EE-A3AD-06A-11R-A18S-07	0.00139753	0	0	0.0576832	0	0.0828476	0.098668	0.0908099	0.0199515	0	0.0960148	0	0	0.328702	0.0210793	0.187405	0	0	0.0148969	0	0.000544281	0	0.373	0.0268634	1.09721
TCGA-WE-AA9Y-06A-12R-A38C-07	0.121725	0.0227183	0.0281797	0.153739	0	0.115638	0.0194558	0.0299732	0.0794951	0	0	0.0426151	0.0712916	0.118749	0.00407839	0.127473	0.00985113	0	0.0550176	0	0	0	0.012	0.269822	0.973899
TCGA-EE-A181-06A-11R-A18S-07	0.0206069	0.0175807	0.0380343	0.279287	0	0.0397489	0.0578807	0.04551	0.0476518	0	0	0.0363913	0.0134741	0.245921	0.0892342	0.0616767	0.000131098	0	0.0068711	0	0	0	0.077	0.120486	1.05184
TCGA-EB-A82C-01A-11R-A352-07	0.0718831	0	0.0321295	0.0986161	0	0.1773	0	0.125277	0	0	0.000433292	0.00601952	0.0145998	0.0871612	0.105886	0.248949	0	0.00328145	0.023335	0	0	0.00512934	0.607	-0.00169352	1.09123
TCGA-WE-A8K4-01A-12R-A37K-07	0	0.0533243	0	0.548427	0	0	0.0500611	0.113947	0.0305618	0	0	0.0615154	0.0156974	0.028105	0.0641588	0.0161768	0.00742027	0	0	0	0.0106055	0	0.055	0.144235	1.09156
TCGA-EB-A6L9-06A-11R-A32P-07	0.152988	0.0347026	0.104495	0.226873	0	0	0.0401875	0.043295	0.0864691	0	0	0.0533601	0	0.0973698	0.0597882	0.0725786	0.00150783	0	0.020346	0	0	0.00603959	0	0.487838	0.872148
TCGA-ER-A2NE-06A-21R-A18T-07	0	0	0.0519696	0.0173727	0	0.035916	0	0.259077	0	0.0152964	0.100451	0	0.0873715	0.154852	0.0470163	0.0738851	0	0	0	0.0335065	0.0708445	0.0524416	0.422	0.020155	1.07704
TCGA-FS-A1ZN-01A-11R-A18T-07	0	0.00819314	0	0.0225232	0	0	0.00271343	0.000909456	0.0287343	0	0.123142	0	0	0.586836	0	0.128114	0	0	0	0.0988354	0	0	0.199	0.059304	1.15952
TCGA-EE-A2MQ-06A-11R-A18S-07	0.0802493	0	0.00205236	0.136698	0	0.11765	0.0608999	0.0305452	0.0274988	0	0.0129798	0	0.00162315	0.255354	0.0775594	0.15756	0.0118424	0	0.0274868	0	0	0	0.06	0.13742	1.03599
TCGA-D9-A6EG-06A-12R-A32P-07	0.00192438	0.00469224	0.000432638	0	0	0.0872835	0.00788492	0.0376105	0.0100303	0.00877982	0.0348781	0	0	0.567772	0	0.216029	0	0	0.00810185	0	0.0145808	0	0.173	0.0678141	1.15051
TCGA-EB-A4OY-01A-11R-A266-07	0.0358351	0	0	0.428035	0	0	0.0136421	0.0464834	0.0478676	0	0	0.0318027	0.00261631	0.195105	0.0303162	0.155493	0	0	0.0128037	0	0	0	0.047	0.156399	1.04567
TCGA-DA-A3F2-06A-11R-A20F-07	0.00214402	0.0244678	0.0198443	0.367025	0	0	0.0321181	0.029826	0.0347056	0	0.0321521	0.0153711	0.0152178	0.167853	0.0169012	0.219358	0	0	0.023016	0	0	0	0.025	0.201461	1.01395
TCGA-FR-A3YN-06A-11R-A239-07	0.0278774	0	0.00269381	0.353729	0	0.063016	0.0337275	0.105786	0.0614595	0	0	0	0.00365888	0.0976472	0.0947694	0.140345	0.00276145	0	0.0125277	0	0	0	0.195	0.0610921	1.09057
TCGA-FW-A3TV-06A-11R-A239-07	0.180343	0	0.0594401	0.163585	0	0.109029	0.0849755	0.0577399	0.00902807	0	0.0076419	0	0.000382074	0.0609575	0.0612232	0.159606	0.0327611	0	0.0132865	0	0	0	0.259	0.04494	1.07104
TCGA-FR-A8YE-06A-11R-A37K-07	0.117392	0.1251	0.00683238	0.118172	0.0653012	0.0788657	0.0435061	0.0626786	0.0758821	0	0	0.04386	0.00945762	0.102391	0.0356287	0.0891927	0.0175978	0	0.00142402	0	0	0.00671863	0	0.535032	0.847319
TCGA-FS-A1ZK-06A-11R-A18T-07	0.0193649	0.00276784	0	0.00505017	0	0.079786	0.027795	0.0456429	0.0427303	0	0.028773	0	0	0.590117	0.0515539	0.101515	0	0	0.0049038	0	0	0	0.117	0.0936402	1.12529
TCGA-EE-A17Y-06A-11R-A18T-07	0	0.00965221	0.000969236	0.0203778	0	0	0	0.0612253	0.0269237	0.00619574	0.0323216	0	0	0.74726	0	0	0	0	0	0.0785342	0.0165399	0	0	0.670706	0.744246
TCGA-GN-A267-06A-21R-A18T-07	0	0.0384414	5.243e-05	0.392434	0	0.114174	0.0111311	0.0818108	0.0518119	0	0	0.0604426	0.00884255	0.0491043	0.0572652	0.124731	0.00649471	0	0.00326387	0	0	0	0.061	0.135773	1.0701
TCGA-D9-A4Z6-06A-12R-A266-07	0.0219798	0	0.00115301	0.106479	0	0	0.0613022	0.0586889	0.00218389	0	0.00452426	0.0195993	0	0.65872	0.0331017	0.023594	0	0	0.00687187	0	0.00180306	0	0.118	0.0934474	1.13798
TCGA-EB-A4IQ-01A-12R-A266-07	0.0325184	0	0	0.0462353	0	0.00557278	0	0.079436	0.0281668	0	0.0289936	0	0	0.607119	0	0.114395	0.00901086	0.00429127	0.0320773	0.00095327	0	0.0112309	0.055	0.144541	1.10345
TCGA-FS-A1ZB-06A-12R-A18S-07	0.0110762	0	0	0.0581692	0	0.169754	0.00398496	0.0249779	0.00319108	0	0	0.0283046	0.097661	0.121525	0.0492042	0.291017	0.0270028	0	0.113481	0	0	0.000650945	0.199	0.0595933	1.05958
TCGA-EE-A182-06A-11R-A18T-07	0.0173627	0.000282486	0.0239865	0.209885	0	0.016725	0.00536927	0.0296346	0.0276663	0	0	0.0385833	0	0.334952	0	0.24985	0.000255257	0	0.0454479	0	0	0	0.008	0.280061	0.984139
TCGA-ER-A197-06A-32R-A18S-07	0	0	0.0120315	0.422917	0	0.00573772	0.0615497	0.0714796	0.0622696	0.00581067	0	0	0.0216599	0	0.0829467	0.215471	0.01008	0	0	0.0101161	0	0.0179305	0.001	0.346463	0.94956
TCGA-EB-A5VU-01A-21R-A32P-07	0.0154418	0.00563124	0	0.0924841	0	0.068593	0	0.0258621	0	0	0	0.00803344	0.0566383	0.084446	0.0602517	0.3404	0.0508812	0	0.191337	0	0	0	0.396	0.0239737	1.07655
TCGA-D3-A3CE-06A-11R-A18S-07	0	0	0.0976503	0.29137	0	0.0694817	0.0676692	0.0680876	0.0271255	0	0	0.0310274	0.0338868	0.0293694	0.1163	0.125195	0.0260265	0	0.0168105	0	0	0	0.042	0.1642	1.03035
TCGA-FS-A4FC-06A-11R-A24X-07	0.0116945	0	0.00229969	0.141095	0	0.0447947	0.0423216	0.0785886	0.0324698	0	0	0.0129756	0	0.302532	0.129534	0.134565	0.0175902	0	0.0495394	0	0	0	0.078	0.117083	1.05651
TCGA-EB-A41A-01A-11R-A24X-07	0	0.0439507	0	0.225954	0	0.0581044	0	0.0492848	0.00502124	0	0	0.0360918	0.0199915	0.139291	0.114469	0.246379	0	0	0.0609574	0	0.000504691	0	0.569	0.00206302	1.09307
TCGA-EE-A2GO-06A-11R-A18S-07	0	0	0	0.0370093	0	0	0.0874328	0.0217438	0	0.00344586	0	0	0	0.627853	0.0191636	0.175664	0	0	0.0276877	0	0	0	0.025	0.198826	1.088
TCGA-DA-A3F3-06A-11R-A20F-07	0.021255	0	0.00321632	0.142005	0	0.0761351	0.0197986	0.106713	0.0220032	0	0	0.00382212	0.00366253	0.331726	0.098767	0.1528	0	0	0.0180967	0	0	0	0.216	0.0541202	1.09025
TCGA-FS-A1YY-06A-11R-A18T-07	0.0289787	0	0	0.0556774	0	0.0476122	0.043491	0	0	0	0	0.00932678	0	0.452181	0.0240741	0.266515	0	0	0.0721438	0	0	0	0.322	0.0340944	1.13395
TCGA-GF-A6C9-06A-11R-A311-07	0.0851697	0.0805299	0.0477201	0.0971832	0	0.0261611	0.0743624	0.0435197	0.03192	0	0	0.000411243	0	0.277728	0.0681773	0.117495	0	0	0.0496221	0	0	0	0	0.448229	0.89333
TCGA-ER-A196-01A-11R-A18T-07	0.00049427	0.0101821	0.0133625	0.000606528	0	0.0122794	0.00303258	0	0.0308908	0.00198002	0.0120647	0	0	0.576866	0	0.0957068	0	0.129813	0	0.0750753	0	0.0376454	0.001	0.360626	0.976428
TCGA-ER-A19C-06A-11R-A18S-07	0.0270922	0	0.00408936	0.0254707	0	0.0458733	0.0492522	0	0.0184518	0	0.00149086	0	0	0.642514	0.0391804	0.0982392	0	0	0.048346	0	0	0	0.046	0.159838	1.10383
TCGA-EB-A44Q-06A-11R-A266-07	0.0485559	0	0.0177066	0.313365	0	0.0291063	0.0312906	0.0485883	0.122518	0	0	0.0377767	0.00675749	0.118079	0.0947298	0.107596	0	0	0.0239299	0	0	0	0.006	0.295969	0.972368
TCGA-Z2-A8RT-06A-11R-A37K-07	0.0328445	0.0131821	0.0366157	0.156335	0	0.165534	0.0145537	0.0645786	0.0837388	0	0.00389714	0.010129	0.0161672	0.097761	0.0951116	0.160365	0.024522	0	0.0246645	0	0	0	0.033	0.179906	1.0173
TCGA-IH-A3EA-01A-11R-A20F-07	0	0.00584922	0.00150382	0.122288	0	0.0295911	0.0425565	0.0110963	0.0371573	0	0	0.0369674	0.0549518	0.228157	0.00851562	0.278544	0.0960959	0	0	0.0467251	0	0	0.132	0.0831159	1.06823
TCGA-WE-A8ZO-06A-11R-A37K-07	0.00567629	0	0.00321001	0.232564	0	0.164732	0.0614025	0.0316905	0.000724618	0	0	0.0177894	0.0295728	0.0674968	0.157664	0.142786	0.0135607	0	0.063954	0	0.00717619	0	0.033	0.180427	1.02365
TCGA-FR-A7UA-06A-32R-A352-07	0.0142176	0	0.0199941	0.434292	0	0	0.0568723	0.0837737	0.0667648	0	0	0	0	0.172262	0.0575327	0.0888492	0	0	0	0.00544204	0	0	0.026	0.192687	1.03181
TCGA-D3-A1QA-07A-11R-A37K-07	0.0294864	0	0.0174904	0.211731	0	0.0506682	0.0610657	0.0364474	0.0130341	0	0	0.0132973	0	0.231484	0.0913535	0.159047	0.0151847	0	0.0614924	0	0.00821829	0	0.115	0.0953087	1.05185
TCGA-D3-A3MU-06A-11R-A21D-07	0.034292	0	0.0562575	0.0795698	0	0.0878664	0.0258467	0.0379066	0.0498719	0	0	0.0182892	0.00525412	0.412954	0.0690078	0.0842373	0	0	0.0386469	0	0	0	0	0.52455	0.851386
TCGA-EB-A44R-06A-41R-A266-07	0.00966775	0	0.00620719	0.40017	0	0.119905	0.0151372	0.0761032	0.0452516	0	0	0.0145297	0.0172617	0.141827	0.0381591	0.0932936	0.00362781	0	0.0188579	0	0	0	0.125	0.0898427	1.08656
TCGA-EE-A29Q-06A-11R-A18T-07	0.0583254	0	0	0.0381262	0	0.15882	0.00790016	0.0114388	0.0293977	0	0	0.0299594	0.0733634	0.376986	0.0118235	0.099075	0.0133759	0.0286075	0.0628015	0	0	0	0.077	0.119758	1.05412
TCGA-EE-A2A5-06A-11R-A18T-07	0.0358753	0	0.00188227	0.0492346	0	0.191247	0	0.0170672	0.0196361	0	0	0.022167	0.0120753	0.241429	0.0626381	0.258627	0.0124878	0	0.0756328	0	0	0	0.093	0.103522	1.05332
TCGA-XV-A9W2-01A-11R-A39D-07	0.00156646	0	0.00120378	0.0656111	0	0.102808	0.0626925	0.0923228	0	0	0	0.0400945	0.004038	0.0550015	0.224846	0.110462	0.092543	0	0.133592	0	0	0.0132192	0.076	0.121647	1.05382
TCGA-D3-A2JE-06A-11R-A37K-07	0.164696	0	0.0696133	0.0695928	0	0.100598	0.0306616	0.120562	0.0325907	0	0.00102009	0.0185231	0	0.22684	0.0798597	0.0600286	0.00879029	0	0.0166246	0	0	0	0.019	0.237621	0.994459
TCGA-FS-A1ZD-06A-11R-A18T-07	0	0.00554097	0.00555467	0.00461163	0	0.0659902	0	0.000524268	0.00154214	0	0.01468	0.087919	0	0.334665	0.00980547	0.362761	0	0	0.106405	0	0	0	0	0.632455	0.780044
TCGA-EE-A3AF-06A-11R-A18S-07	0	0.0321703	0	0.293243	0	0.00810136	0.0294454	0.0478804	0.00162196	0	0	0.0260631	0.024956	0.189167	0.074056	0.21559	0.0182561	0	0.0307616	0	0.00868736	0	0.227	0.0503065	1.07457
TCGA-D3-A1QA-06A-11R-A18T-07	0.0111775	0	0.0096865	0.177732	0	0.137139	0.0126235	0.0659233	0.0254128	0	0	0.0475056	0	0.108221	0.104949	0.223868	0.0132901	0	0.0624709	0	0	0	0.616	-0.00216106	1.09437
TCGA-D3-A2J8-06A-11R-A18T-07	0.0607186	0	0	0.290928	0	0.0643043	0.132105	0.0334628	0.00319182	0	0.0405107	0	0	0.072226	0.143447	0.120399	0	0	0.038707	0	0	0	0.003	0.308341	0.963867
TCGA-D3-A8GV-06A-11R-A37K-07	0.00372273	0	0.00304603	0.111775	0	0.0083684	0.0980546	0.0371516	0.00475062	0	0.01299	0.00164782	0	0.478187	0.0480302	0.160874	0	0	0.0314018	0	0	0	0.025	0.20416	1.03907
TCGA-D3-A8GE-06A-11R-A37K-07	0.0628991	0	0.0163043	0.224784	0	0.25979	0.0082272	0.0421353	0.0214907	0.0132676	0	0.0237039	0.00238748	0.0219281	0.113233	0.14854	0.00820512	0	0.033104	0	0	0	0.026	0.196702	1.02258
TCGA-D9-A1JX-06A-11R-A18S-07	0.0173071	0	0.0135536	0.421332	0	0.0493618	0.0888711	0.0682798	0.00725197	0	0	0.0134382	0.0486157	0.020228	0.119222	0.0804661	0.0228173	0	0.0243863	0	0.00486932	0	0.081	0.113611	1.06799
TCGA-D9-A1JW-06A-11R-A18S-07	0.0657476	0	0.00610029	0.22514	0	0.0961555	0.0260657	0.0502993	0.0793891	0	0	0.0444404	0.000469698	0.175574	0.0919468	0.102948	0	0	0.0357238	0	0	0	0.046	0.158245	1.03218
TCGA-EB-A82B-01A-11R-A352-07	0.015107	0	0.094935	0.236341	0	0.0221477	0.139639	0.0396256	0.0117118	0	0.00395587	0.00257855	0.00293017	0.166352	0.0931073	0.150501	0.0166162	0	0.00269161	0	0	0.00176031	0.025	0.198236	1.007
TCGA-D3-A3CC-06A-11R-A18S-07	0.0552411	0	0.00489678	0.0456048	0	0.148575	0.00035787	0.0241455	0.0245158	0	0	0.0214855	0.0742995	0.0468614	0.0595018	0.405237	0.0118678	0	0.0774099	0	0	0	0.195	0.060942	1.06158
TCGA-EE-A2MN-06A-11R-A18S-07	0.0266742	0	0.0193323	0.342551	0	0.114398	0.0424386	0.0521768	0.0677794	0	0	0.0310744	0.0725872	0.0158876	0.0965902	0.0701321	0.0227092	0	0.0256688	0	0	0	0.068	0.128855	1.05835
TCGA-FS-A4FB-06A-11R-A266-07	0.0311593	0	0.00920194	0.0265556	0	0.0403913	0	0.063774	0.0343319	0	0.00507098	0.0154532	0.0102958	0.411739	0.0502555	0.239768	0	0	0.0620034	0	0	0	0.125	0.0894979	1.0904
TCGA-RP-A695-06A-11R-A311-07	0.0394778	0	0.0336198	0.394453	0	0	0.0535628	0.0255155	0.0120498	0	0	0.0427396	0.00564527	0.0836661	0.0287064	0.21439	0.00586365	0	0.0603099	0	0	0	0.086	0.110638	1.04984
TCGA-GF-A3OT-06A-23R-A239-07	0.0217591	0	0.00475362	0.171413	0	0.0835344	0.063799	0.0362647	0.019	0	0.0106092	0	0	0.295363	0.0792613	0.15172	0.00051721	0	0	0.0594777	0	0.00252866	0.015	0.254157	0.990945
TCGA-EE-A2GP-06A-11R-A18S-07	0.0150373	0	0	0.0371832	0	0.136278	0.0222116	0.0292555	0.0224123	0	0.013105	0	0.0412411	0.21071	0.0769695	0.314639	0.0276421	0	0.0533145	0	0	0	0.166	0.0704798	1.06985
TCGA-DA-A1IC-06A-11R-A18S-07	0.0238605	0	0	0.184942	0	0.124252	0.0467537	0.0119572	0.0178037	0	0.0182142	0	0.00337773	0.0995639	0.0576414	0.173196	0.106455	0	0.131983	0	0	0	0.486	0.0109999	1.07165
TCGA-D3-A2JO-06A-11R-A18S-07	0.0206389	0	0.00441407	0.285121	0	0.0389058	0.173455	0.0274595	0.0100059	0	0	0.0121317	0	0.219911	0.0658188	0.084884	0.0193614	0	0.0378921	0	0	0	0.177	0.0667734	1.06702
TCGA-EE-A3AA-06A-11R-A18S-07	0.147685	0.0237766	0.0191297	0.120344	0	0.15597	0	0.136096	0.0444509	0	0	0.00301328	0	0.15658	0.0967506	0.0614134	0.0259107	0	0.00888166	0	0	0	0	0.467212	0.883304
TCGA-FR-A7U9-06A-11R-A352-07	0.0225176	0	0.00196256	0.0956603	0	0.177517	0.0086774	0.0106406	0.0502259	0	0	0.028516	0	0.183178	0.114686	0.265628	0.00365577	0	0.0355054	0	0	0.00163013	0.007	0.288325	0.972133
TCGA-D3-A51F-06A-11R-A266-07	0	0.00357085	0.0132174	0.4976	0	0	0.0488363	0.0812699	0.0454934	0	0	0.0672144	0.0168852	0.0295153	0.0700118	0.0752213	0.0153886	0	0.0357758	0	0	0	0.001	0.398674	0.929753
TCGA-BF-A1PX-01A-12R-A18T-07	0.0627066	0	0.0323008	0.322252	0	0	0.112683	0.0588979	0.0195985	0	0.00843969	0.0256672	0	0.0714352	0.075143	0.121031	0.0174467	0	0.0723992	0	0	0	0.007	0.282781	0.970389
TCGA-FS-A4FD-06A-11R-A266-07	0.0504168	0	0.0987058	0.190541	0	0.0113731	0.0195333	0.0748159	0.0307569	0	0	0.0051354	0	0.279463	0.0472561	0.189141	0	0	0.00286123	0	0	0	0.001	0.330401	0.953109
TCGA-D3-A2J6-06A-11R-A18T-07	0	0	0.00239195	0.436738	0	0	0.137008	0.0315611	0	0.0171488	0	0.0389105	0	0.190417	0.0904922	0.0551929	0.000139195	0	0	0	0	0	0.129	0.0866942	1.0863
TCGA-ER-A2NB-01A-12R-A18S-07	0.0604835	0	0.025286	0.451216	0	0	0.0567362	0.0565957	0.0220034	0	0.0222615	0.00894704	0.0129177	0.0940489	0.0131773	0.0993489	0.0579222	0.00988356	0.00433468	0	0	0.00483717	0.012	0.270143	0.986611
TCGA-XV-AAZV-01A-11R-A40A-07	0	0.010943	0	0.226045	0	0.0990823	0.12823	0.0483652	0.00968007	0	0	0.0484544	0.0841502	0.0381211	0.0382295	0.176032	0.00480437	0.0106148	0.0772476	0	0	0	0.026	0.195194	1.00559
TCGA-GN-A266-06A-11R-A18T-07	0	0.0293333	0.000854021	0.0776852	0	0.180868	0.0289412	0.0384038	0.0154913	0	0	0	0	0.281129	0.0766579	0.222944	0.00947097	0	0.0382217	0	0	0	0.024	0.206171	1.01305
TCGA-D9-A3Z3-06A-11R-A239-07	0.203588	0	0.0422967	0.118118	0	0.0888385	0.020647	0.0592424	0.022161	0.00824098	0	0.00739739	0	0.113425	0.0884762	0.184999	0	0	0.0425699	0	0	0	0.001	0.345565	0.942037
TCGA-D3-A8GL-06A-11R-A37K-07	0	0.0778303	0.000506412	0.0252878	0	0.0834215	0.00197975	0.0369257	0	0.000385712	0.045119	0	0	0.462486	0	0.219554	0	0	0.0183091	0	0.0281949	0	0.177	0.0667797	1.11303
TCGA-EB-A4OZ-01A-12R-A266-07	0.0292916	0	0	0.333319	0	0	0.0755705	0.0405228	0.0773878	0	0	0.0782923	0	0.121106	0.0747048	0.0771717	0.0171813	0	0.0693191	0	0	0.00613276	0.001	0.333418	0.952547
TCGA-XV-AB01-06A-12R-A40A-07	0.0300363	0.0422198	0.0648074	0.274197	0	0	0	0	0.0973988	0	0	0.10916	0.022182	0.0329921	0.0313029	0.219951	0.00506954	0	0.0706831	0	0	0	0.015	0.251117	0.98634
TCGA-BF-AAOX-01A-11R-A39D-07	0.0012302	0.0608083	0.0250454	0.174874	0	0.00404694	0.0587175	0.130836	0.0145753	0	0.0150734	0	0	0.250163	0.0642065	0.129155	0	0.0220346	0	0.0288899	0	0.0203444	0.371	0.0271663	1.08196
TCGA-EE-A2A0-06A-11R-A18T-07	0.0342757	0.0215977	0.0664593	0.134111	0	0.171653	0.0534519	0.00518376	0.000419608	0.0455393	0	0	0.00277495	0.053893	0.055617	0.334817	0.00740978	0	0.012797	0	0	0	0.026	0.193913	1.00696
TCGA-YG-AA3P-06A-11R-A38C-07	0.0175779	0.0302628	0	0.161983	0	0.129093	0	0.0238702	0.00147349	0	0	0.0090493	0.0295653	0.0674403	0.105494	0.314033	0.00875566	0	0.0912674	0	0.0101355	0	0.382	0.0257169	1.07554
TCGA-D3-A8GR-06A-11R-A37K-07	0.0617653	0.028553	0	0.0839379	0	0.00550829	0.0527378	0.0442071	0.031167	0	0.00234124	0.00548255	0.0154976	0.194686	0.0247753	0.375368	0	0	0.0739734	0	0	0	0.137	0.081528	1.06263
TCGA-EB-A5SG-06A-11R-A311-07	0.00438035	0	0.0431151	0.426226	0	0	0.148816	0.0485114	0.0191444	0	0	0.0112224	0.000339529	0.0984737	0.107578	0.0623081	0.0106381	0	0.0192469	0	0	0	0.057	0.140311	1.05176
TCGA-GN-A4U7-06A-21R-A32P-07	0.0411273	0	0.00581852	0	0	0.0335634	0.0012356	0.045988	0.0490332	0.0156747	0.00327324	0	0	0.649629	0.0314745	0.0589782	0	0	0.0418569	0	0.0223473	0	0.335	0.0317738	1.17322
TCGA-D3-A8GI-06A-11R-A37K-07	0.00194842	0.0011259	0.00254064	0.028742	0	0	0.0124688	0.032268	0.0552144	0.00648618	0	0	0	0.713886	0.0131925	0.108537	0	0	0.017593	0	0.00599723	0	0.001	0.354249	1.00315
TCGA-D9-A1X3-06A-11R-A18S-07	0	0.00916059	0.000597104	0	0	0.0557316	0	0.0149424	0.0203008	0	0.12434	0	0	0.485462	0.0156669	0.258545	0	0	0	0.0152536	0	0	0.346	0.0305324	1.15047
TCGA-Z2-AA3S-06A-11R-A39D-07	0.024863	0	0	0.299682	0	0.061338	0.000746272	0.0343168	0.0106795	0	0	0.0571052	0.0580811	0.00801355	0.0663413	0.286341	0.0132809	0	0.0792111	0	0	0	0.372	0.0269459	1.08064
TCGA-FW-A5DX-01A-11R-A27Q-07	0.0653843	0	0.037599	0.0707978	0	0.221934	0.00814254	0.0664464	0	0	0.020196	0.0430925	0.0096803	0.176527	0.0931108	0.129782	0.0114746	0	0.0458327	0	0	0	0.198	0.0600857	1.06329
TCGA-FR-A729-06A-11R-A352-07	0.0735131	0	0.0401626	0.331292	0	0.0633362	0.0341286	0.0459635	0.0633366	0	0	0.0248794	0.00796273	0.0668756	0.10974	0.0784892	0.0374005	0	0.0229202	0	0	0	0.007	0.28522	0.976944
TCGA-D3-A8GJ-06A-11R-A37K-07	0.0188843	0	0.00771643	0.334197	0	0	0.186636	0.0631941	0.0234573	0	0.0111052	0	0	0.222035	0.0472831	0.0684027	0	0	0.0170896	0	0	0	0.153	0.0743302	1.07215
TCGA-FS-A1Z0-06A-11R-A18T-07	0.0193131	0	0.0274428	0.268308	0	0	0.0987803	0.051023	0.0366266	0	0	0.00631752	0.00304723	0.200114	0.076331	0.154221	0.0293734	0	0.0291011	0	0	0	0.014	0.259626	0.980975
TCGA-D3-A1Q1-06A-21R-A18T-07	0.000936937	0.00199202	0	0.0733141	0	0.0846854	0	0.0187116	0.0347895	0	0.126143	0	0.0862156	0.215155	0.00213112	0.249608	0	0	0.0967531	0	0.00956545	0	0.211	0.0555384	1.06969
TCGA-FR-A8YD-06A-11R-A37K-07	0.0844842	0	0.002635	0.100465	0	0.0335277	0	0.0406485	0.0343218	0	0	0.0244708	0	0.521122	0.0306388	0.0897136	0	0	0.0379723	0	0	0	0.016	0.246166	1.01869
TCGA-EB-A6QZ-01A-12R-A32P-07	0	0.00804344	0.00175883	0.0506442	0	0.0341095	0.0549713	0.0389311	0	0	0	0.0463656	0	0.133058	0.0534995	0.453634	0.00889282	0.00313487	0.112957	0	0	0	0.557	0.00326701	1.10173
TCGA-EE-A2GB-06A-11R-A18T-07	0.0247822	0	0.00182164	0.109628	0	0.106647	0.0145568	0.0809822	0.021349	0	0	0.00815091	0	0.21155	0.107249	0.263173	0.0120174	0	0.0380934	0	0	0	0.471	0.0132219	1.09499
TCGA-GN-A9SD-06A-11R-A40A-07	0.183515	0	0.0679168	0.190697	0	0.0371729	0.046692	0.0621018	0.136784	0	0	0.00876427	0.00992214	0.0999121	0.0735679	0.0541015	0.00676232	0	0.0220908	0	0	0	0.001	0.418724	0.908865
TCGA-D3-A8GP-06A-11R-A37K-07	0	0.0118198	0.0155998	0.346206	0	0.0265239	0.0446143	0.0699036	0.0173661	0	0	0.000319601	0.0159025	0.139194	0.0231922	0.130522	0	0	0.158836	0	0	0	0.531	0.00581379	1.09054
TCGA-ER-A19T-06A-11R-A18U-07	0	0.0214928	0.00896439	0.10387	0	0.209985	0.00165297	0	0.00728207	0	0	0.0377047	0.0152179	0	0.0844185	0.404303	0	0	0.0928633	0	0.0122451	0	0.685	-0.00702126	1.09091
TCGA-ER-A42H-01A-11R-A24X-07	0	0.0409709	0.00226527	0.0558997	0	0.185678	0	0.0282954	0	0	0	0.00842244	0.0165076	0	0	0.537272	0.000755681	0	0.115212	0	0.00872129	0	0.344	0.0307122	1.08643
TCGA-ER-A194-01A-11R-A18U-07	0.0053937	0	0	0.348943	0	0.0532758	0.0449507	0.058409	0.0514129	0	0	0.0107957	0.0732989	0.0823571	0.0863577	0.147482	0.0127805	0	0.0245431	0	0	0	0.054	0.145585	1.04021
TCGA-EE-A29T-06A-11R-A18T-07	0.0191284	0	0.0790417	0.214401	0	0.0107011	0.0401742	0.0442982	0.0254896	0	0	0.0131593	0.00145642	0.205907	0.0524615	0.267366	0.00240851	0	0.0240073	0	0	0	0.037	0.168279	1.0229
TCGA-EE-A3JI-06A-11R-A21D-07	0.00525686	0.00588124	0.0279246	0.0190406	0	0.149096	0	0	0	0.0803636	0	0	0.17686	0.031526	0.0554587	0.343548	0	0	0.078114	0	0.0269302	0	0.387	0.024883	1.0739
TCGA-EE-A2MK-06A-11R-A18S-07	0	0.00963261	0.0223388	0.362045	0	0	0.0237204	0.0437402	0.0734712	0	0	0.0171861	0.0387004	0.104576	0.112516	0.179754	0.000428059	0	0.0118914	0	0	0	0.077	0.119448	1.05385
TCGA-WE-A8ZN-06A-11R-A37K-07	0.0153405	0	0.0055619	0.294565	0	0.0360366	0.126941	0.0298894	0.0167223	0	0	0.0510785	0	0.131193	0.100118	0.124391	0.0168178	0	0.0513452	0	0	0	0.001	0.361238	0.936248
TCGA-D3-A8GM-06A-11R-A37K-07	0.0965434	0	0.0145866	0.120734	0	0.067359	0.0794726	0.0266782	0.0384792	0	0	0.00414961	0	0.31025	0.0772316	0.115121	0.0267565	0	0.022638	0	0	0	0.029	0.184729	1.01778
TCGA-FS-A1ZP-06A-11R-A18T-07	0.0928592	0	0.0233061	0.121974	0	0.0929948	0.0152457	0.0457009	0.0284254	0.0120477	0	0.0233327	0.0043832	0	0.0585578	0.375484	0.0622752	0	0.0434129	0	0	0	0.037	0.168552	1.01499
TCGA-EB-A551-01A-21R-A27Q-07	0	0.000760079	0.0395191	0.379823	0	0	0.164668	0.0868046	0.0437557	0	0	0	0.034748	0	0.0951309	0.139851	0	0	0.0149395	0	0	0	0.049	0.154357	1.04179
TCGA-DA-A1HW-06A-11R-A18U-07	0.029523	0	0.0288634	0.382045	0	0.0569319	0.0926097	0.0480625	0.0663933	0	0	0.0125195	0.0109414	0.0805252	0.121053	0.0423309	0.0132863	0	0.0149151	0	0	0	0.02	0.224934	1.01513
TCGA-EE-A184-06A-11R-A18S-07	0.0683488	0	0.0181165	0.269441	0	0	0.170461	0.0481485	0.027857	0	0.0341538	0	0.0147111	0.120635	0.0659818	0.121572	0.00778315	0	0.0327912	0	0	0	0.116	0.0949258	1.0473
TCGA-EB-A57M-01A-51R-A311-07	0.0152987	0	0.0441808	0.06245	0	0.124697	0.00381602	0	0.0437035	0	0	0.0284153	0	0.0265972	0.0690816	0.29881	0.052638	0	0.203131	0	0	0.0271811	0.108	0.0971974	1.03912
TCGA-RP-A694-06A-11R-A311-07	0.0283738	0	0.0622656	0.23026	0	0.0659803	0.0625065	0.0646788	0.0351744	0	0	0.000127136	0.0595232	0.0705035	0.0445521	0.265086	0	0	0.0109697	0	0	0	0.062	0.134692	1.03116
TCGA-FW-A3R5-06A-11R-A239-07	0.11451	0	0.0300566	0.112411	0	0.156712	0.0661804	0.0502049	0	0	0	0.00213031	0	0.156342	0.0975432	0.141062	0.0458824	0	0.0269667	0	0	0	0.057	0.140502	1.02767
TCGA-W3-AA1W-06A-11R-A38C-07	0.0395725	0	0.0044707	0.427881	0	0	0.106025	0.0756082	0.0402611	0	0	0.0099818	0	0.0945178	0.104247	0.0872318	0.00869254	0	0.00151114	0	0	0	0.001	0.41932	0.911799
TCGA-EE-A2GL-06A-11R-A18S-07	0.234432	0.11157	0.0262111	0.159439	0	0.100752	0.0504742	0.0434586	0.0444858	0	0	0.0307316	0	0.0716116	0.0281904	0.0405904	0.0209135	0	0.0371397	0	0	0	0	0.564649	0.826875
TCGA-EB-A97M-01A-11R-A38C-07	0.00137699	0.00142027	0.00259645	0.282794	0	0.0163432	0.128187	0.0486128	0.0195077	0	0.0268075	0.0241889	0.0183331	0.0349381	0.054715	0.290582	0.0130709	0	0.0365264	0	0	0	0.234	0.0493715	1.07088
TCGA-EE-A20I-06A-11R-A18U-07	0.0136094	0	0.0128938	0.186869	0	0	0.0823955	0.0788107	0.0585065	0	0.0191352	0.00979639	0	0.286512	0.0738153	0.141279	0	0	0.0363774	0	0	0	0.152	0.0748423	1.06766
TCGA-D3-A5GT-01A-12R-A311-07	0	0.0202322	0	0.0611889	0	0.00314994	0.00475069	0.0731959	0	0	0.061164	0	0.031615	0.124306	0	0.332476	0.0238794	0	0.254238	0	0.00980464	0	0.245	0.0477116	1.07396
TCGA-ER-A3ES-06A-11R-A20F-07	0	0.0511475	0.0579594	0.027944	0	0.443507	0	0.0569236	0	0.0233621	0	0.000230038	0.0520582	0.0469595	0	0.100438	0	0.00875849	0.115148	0	0.0155645	0	0.773	-0.0160317	1.10348
TCGA-ER-A2ND-06A-11R-A18T-07	0.00744502	0.00787093	0.00594564	0.223288	0	0.148691	0.0484157	0.031929	0.00204423	0	0	0.0376069	0.030001	0.0639598	0.147158	0.22791	0.00858188	0	0.00915229	0	0	0	0.259	0.04495	1.08538
TCGA-EE-A2GI-06A-11R-A18T-07	0.0359689	0	0.0853566	0.38956	0	0	0.0761342	0.0513028	0.0546105	0	0	0.0251787	0.00325299	0.0852703	0.115032	0.0490349	0.0130277	0	0.0162702	0	0	0	0.022	0.211234	1.01786
TCGA-EE-A29X-06A-11R-A18T-07	0.0921295	0	0.0624951	0.183185	0	0	0.0465347	0.0603775	0.0617864	0	0	0.0270249	0.00484437	0.121757	0.0462238	0.190737	0.0722996	0	0.0306062	0	0	0	0.01	0.276079	0.969334
TCGA-D3-A8GN-06A-11R-A37K-07	0.0352057	0	0.111449	0.360352	0	0.00439217	0.153835	0.016086	0.052357	0	0.012512	0	0.0218633	0.109633	0.0361141	0.07319	0	0.0130111	0	0	0	0	0.019	0.230372	1.00061
TCGA-D3-A1Q7-06A-11R-A18T-07	0.0179457	0	0.0089239	0.24911	0	0.0589309	0.122785	0.0707631	0.0201695	0	0	0.00770082	0	0.202857	0.094632	0.108014	0.0084264	0	0.0210751	0	0.00866706	0	0.018	0.242664	0.992152
TCGA-EB-A3HV-01A-11R-A21D-07	0.000512214	0	0	0.0468726	0	0.116683	0	0.02084	0.0326973	0	0	0.00204556	0.0186485	0.21851	0.0352285	0.278507	0.0721767	0	0.140969	0	0	0.0163101	0.059	0.137826	1.03893
TCGA-EB-A4XL-01A-11R-A27Q-07	0.00591369	0	0.00999797	0.247647	0	0.044695	0.0587396	0.0710573	0.0339824	0	0	0.0320127	0	0.0946371	0.102141	0.118278	0.0903454	0	0.0850531	0	0	0.00550039	0.06	0.137227	1.03134
TCGA-WE-AAA3-06A-11R-A38C-07	0.00952427	0	0.00162742	0.32446	0	0.0301282	0.0440573	0.0250824	0.0227059	0	0	0.0437572	0.00485956	0.120489	0.0914317	0.227082	0.023618	0	0.0311776	0	0	0	0.127	0.0879848	1.06282
TCGA-BF-A3DJ-01A-11R-A20F-07	0.0279085	0	0.0110844	0.0669551	0	0.114495	0.0414541	0.0313027	0.008057	0.0208658	0	0.0137395	0.181005	0.0869452	0.0560867	0.260055	0.00958113	0	0.0691965	0	0	0.00126832	0.077	0.120458	1.03167
TCGA-EB-A41B-01A-11R-A24X-07	0	0.00685127	0.00479641	0.512103	0	0	0.0313252	0.0806376	0.00368047	0	0	0.0434499	0.00852673	0.103231	0.10785	0.0124826	0.0198644	0	0.0561431	0	0.00905764	0	0.185	0.0646286	1.1074
TCGA-EE-A2GT-06A-12R-A18S-07	0.200948	0	0.0739192	0.207826	0.0159949	0	0.0317092	0.0690713	0.0630463	0	0	0.0245838	0	0.118056	0.0132235	0.150274	0	0	0.0313475	0	0	0	0	0.463721	0.885171
TCGA-WE-A8ZM-06A-11R-A37K-07	0.000544816	0.00391821	0.000515991	0.138672	0	0.179245	0	0.0025748	0.0555895	0	0.0668172	0	0	0.284732	0.0176844	0.0663229	0	0	0.183238	0	0	0.000145644	0.241	0.0480795	1.07978
TCGA-W3-AA1R-06A-11R-A39D-07	0.0249945	0	0.0380148	0.300352	0	0.0897997	0.161603	0.0921866	0	0	0	0.0306762	0.0214097	0.061408	0.0667423	0.0961616	0.00202401	0	0.0146274	0	0	0	0.078	0.117195	1.0543
TCGA-EE-A2MG-06A-11R-A18T-07	0.271927	0.0078108	0.0356474	0.128546	0	0.111389	0.0802119	0.0396748	0.0655929	0	0	0.00126555	0	0.12541	0.0486923	0.0619194	0	0	0.0219126	0	0	0	0	0.526885	0.850657
TCGA-FS-A1ZZ-06A-11R-A18S-07	0.112962	0	0.0111467	0.108461	0	0.184931	0	0.0930813	0	0.00414057	0	0.0195556	0	8.19385e-05	0.105656	0.258871	0	0.00533649	0.0957767	0	0	0	0.403	0.0227525	1.07743
TCGA-D3-A5GL-06A-11R-A27Q-07	0	0.00315446	0	0.111856	0	0.0541	0.0333384	0.0922268	0	0	0	0.0537908	0.0501272	0.271627	0.0433759	0.238115	0	0	0.0422537	0	0.0060351	0	0.439	0.0173045	1.09459
TCGA-WE-A8ZX-06A-11R-A37K-07	0.011016	0	0.0264142	0.339263	0	0.028878	0.212523	0.0412257	0	0	0.0490749	0	0.0368831	0.035375	0.0929898	0.0791137	0.0236364	0	0.0236069	0	0	0	0.125	0.0907183	1.06361
TCGA-EE-A2GN-06A-11R-A18S-07	0.0296582	0	0.0101753	0.0478611	0	0.0671434	0.00767235	0.0693934	0.0116602	0	0.000523533	0.00659126	0	0.440474	0.0792224	0.196179	0	0	0.0334458	0	0	0	0.025	0.199012	1.0394
TCGA-EE-A2GM-06B-11R-A18S-07	0.000405052	0.00307638	0	0.156992	0	0	0	0	0.00243071	0.0049631	0	0.0429231	0.0480442	0.100655	0.164518	0.236992	0.0433482	0	0.195651	0	0	0	0.434	0.0178438	1.09296
TCGA-EB-A85I-01A-11R-A352-07	0.0103077	0	0.00152484	0.449405	0	0	0.143851	0.106151	0.0432931	0	0	0.0224111	0.0152185	0.083459	0.0268967	0.0802632	0.000335951	0	0	0.016884	0	0	0.099	0.100631	1.08507
TCGA-DA-A95V-06A-11R-A37K-07	0.0417477	0	0.0664241	0.299107	0	0	0.0185919	0.0312165	0.106383	0	0.0205492	0	0	0.181688	0.0886542	0.118204	0.00118304	0	0.0262512	0	0	0	0.042	0.164	1.0285
TCGA-GN-A4U9-06A-11R-A32P-07	0.0378087	0	0.00318843	0.0427543	0	0.186263	0.0592068	0.056461	0	0	0	0.00520784	0.0341886	0.272604	0.0529459	0.190502	0.0313489	0	0.0275201	0	0	0	0.037	0.169908	1.02386
TCGA-ER-A198-06A-11R-A18T-07	0.0195622	0	0.00525647	0.159863	0	0.0321869	0.066179	0.0898758	0.00783552	0.0788937	0	0.0228849	0.0225234	0.162983	0.0540302	0.245949	0.00707283	0	0.0249036	0	0	0	0.147	0.0765639	1.06
TCGA-RP-A6K9-06A-41R-A352-07	0	0	0.0377464	0.399397	0	0	0.0204454	0.0794366	0.0529066	0.0056065	0	0.0214548	0.00622119	0.0654858	0.0377383	0.263959	0.00371115	0	0.00589105	0	0	0	0.088	0.107474	1.0629
TCGA-EB-A42Z-01A-12R-A24X-07	0	0.0809457	0	0.133075	0	0	0.0362994	0.0252325	0.0136349	0.0155543	0.00587848	0	0	0.406418	0.0576834	0.130673	0.0163167	0	0.0782889	0	0	0	0.08	0.115654	1.06316
TCGA-EE-A3J8-06A-11R-A20F-07	0.0157855	0	0	0	0	0.437871	0	0	0	0	0.123166	0.0246981	0.0693236	0.0965815	0	0.0460189	0	0	0.18387	0	0.00268421	0	0.607	-0.00169799	1.09965
TCGA-EB-A431-01A-11R-A266-07	0.0964694	0	0.00118326	0.080643	0	0.0303149	0.104177	0.0751816	0.0234408	0	0	0.0275458	0.00342738	0.18589	0.0853259	0.203016	0	0.0374877	0	0	0	0.0458969	0.425	0.0196593	1.0798
TCGA-D9-A4Z3-01A-11R-A266-07	0.0043854	0	0.000329268	0.199344	0	0.135731	0.0122895	0.0540369	0.0383006	0.0404382	0	0.0228305	0.018341	0.0301838	0.0590614	0.365506	0	0	0.019223	0	0	0	0.376	0.0265339	1.08974
TCGA-EE-A3J5-06A-11R-A20F-07	0.0180462	0	0.0465711	0.308028	0	0	0.0541813	0.0588171	0.0903205	0	0	0	0.0299422	0.107821	0.1318	0.120921	0.0179462	0	0.015606	0	0	0	0.042	0.163695	1.0303
TCGA-D3-A2JB-06A-11R-A18T-07	0.18676	0.0801911	0.0756493	0.128676	0	0.112128	0.0323769	0.0943971	0.0213584	0	0	0.011579	0	0.12036	0.0621176	0.0546136	0	0	0.0197928	0	0	0	0.001	0.407471	0.915897
TCGA-EB-A4IS-01A-21R-A266-07	0.102468	0.0622487	0.0803032	0.234922	0	0.058453	0.0175112	0.0549987	0.0777486	0	0	0.0484648	0.00318191	0.101511	0.0626503	0.0701892	0	0	0.0235859	0	0	0.00176331	0.001	0.358093	0.940018
TCGA-DA-A1HV-06A-21R-A18S-07	0.0320255	0	0.0151077	0.191004	0	0.163873	0.0142282	0.0660988	0.0301303	0	0	0.0221067	0.0209982	0.134985	0.1437	0.105841	0.0141602	0	0.0457418	0	0	0	0.025	0.200538	1.01363
TCGA-WE-A8K5-06A-11R-A37K-07	0	0.00517597	0.000705222	0.184946	0	0.102572	0.018839	0.0603979	0.0402924	0	0	0.020255	0	0.303823	0.0908795	0.13555	0.00481298	0	0.0317502	0	0	0	0.014	0.259749	0.991006
TCGA-GN-A4U5-01A-11R-A32P-07	0.0218867	0	0	0.41338	0	0.0527583	0.110383	0.0853499	0.0159285	0	0	0.0092167	0.0107815	0.0422861	0.0984684	0.0802334	0.0224396	0	0.0341142	0	0	0.00277348	0.036	0.173443	1.04043
TCGA-D3-A5GN-06A-11R-A27Q-07	0.0103859	0	0.029798	0.201398	0	0.107077	0.0764511	0.0597152	0	0	0	0.0430409	0.0180455	0.261476	0.107249	0.0637276	0.00182863	0	0.0198072	0	0	0	0.051	0.150847	1.03696
TCGA-EE-A2MJ-06A-11R-A18S-07	0.147746	0	0.0169164	0.274932	0	0.0368998	0.0596675	0.0829766	0.0647042	0	0	0.0143263	0.00897105	0.080082	0.0849419	0.0785657	0.0263877	0	0.0228825	0	0	0	0.001	0.350881	0.942065
TCGA-YD-A9TB-06A-12R-A40A-07	0.0678283	0	0.0466508	0.113307	0	0.203054	0.0487702	0.0291426	0.000213391	0.0369349	0	0.0203114	0.0122521	0.0120108	0.0891077	0.240481	0.0419793	0	0.0379565	0	0	0	0.093	0.103313	1.04118
TCGA-ER-A19L-06A-12R-A18S-07	0.0324787	0	0.00259354	0.0789508	0	0.19066	0	0.00771916	0.0232014	0	0	0.0456784	0.0160705	0.0520935	0.0584981	0.428325	0.00671612	0	0.057015	0	0	0	0.382	0.025696	1.08213
TCGA-ER-A19E-06A-11R-A18S-07	0.00771006	0.0135276	0.00261144	0.09307	0	0.177764	0	0.0211362	0.0129653	0	0.00400432	0	0	0.422119	0.0655721	0.170881	0	0	0.00863886	0	0	0	0.065	0.131294	1.0711
TCGA-EB-A1NK-01A-11R-A18T-07	0.0305552	0	0	0.181865	0	0.0816626	0.0258123	0.0639424	0.025525	0	0.00455144	0.00588169	0.00695655	0.0714729	0.0591041	0.303926	0.0714517	0	0.0595103	0	0	0.00778209	0.542	0.0046998	1.08109
TCGA-FS-A1ZM-06A-12R-A18S-07	7.41348e-07	0	0.000337825	0.268379	0	0	0.184477	0.0386608	0	0	0.0334781	0	0	0.27538	0.0371906	0.133564	0.00251382	0	0.0260185	0	0	0	0.012	0.266485	0.98301
TCGA-BF-AAP6-01A-11R-A40A-07	0	0.000275177	0.00126618	0.0167489	0	0.144074	0.0512481	0.0354737	0.00612083	0	0	0.0140281	0.0175272	0.324191	0.0378159	0.309621	0.0364321	0	0	0.00517745	0	0	0.472	0.013021	1.12003
TCGA-EB-A5VV-06A-11R-A32P-07	0.247804	0.129843	0.0416019	0.187363	0	0.138451	0.040264	0.0204083	0.0929777	0	0	0	0.00772245	0.028213	0.0318811	0.031579	0	0	0.00189165	0	0	0	0	0.644139	0.768463
TCGA-D3-A3MV-06A-11R-A21D-07	0	0	1.19099e-05	0	0	0.0903924	0	0.00367355	0.0344859	0	0.0976628	0	0.0235622	0.620956	0.00566848	0.0885876	0.00471256	0	0	0	0.0302869	0	0.018	0.241124	1.05011
TCGA-EB-A5KH-06A-11R-A27Q-07	0.205206	0.0124494	0.00930081	0.09644	0	0.179422	0	0.0225985	0.117046	0	0.00123849	0.0316735	0.0150155	0.069471	0.0463096	0.16734	0	0	0.0264886	0	0	0	0.125	0.0901365	1.05948
TCGA-ER-A19S-06A-11R-A18U-07	0.0168357	0	0.0103453	0.372789	0	0	0.0859559	0.0712303	0.0388592	0.0568292	0	0	0	0.216487	0.0751323	0.0495353	0	0	0	0.0060007	0	0	0.117	0.0939816	1.07678
TCGA-DA-A95Y-06A-11R-A37K-07	0.0795358	0	0.0305395	0.134093	0	0.0185291	0.0246497	0.00331747	0.133387	0	0	0.0295199	0	0.0840015	0.0333784	0.299069	0.100052	0	0.0274367	0	0	0.0024911	0.08	0.115178	1.03669
TCGA-ER-A42K-06A-11R-A24X-07	0.0172921	0.0364125	0.0265885	0.0528727	0	0.157831	0	0.0517551	0.0239187	0	0	0.026898	0.0452239	0.149975	0.138874	0.130699	0.0710023	0	0.070657	0	0	0	0.44	0.017143	1.07682
TCGA-EE-A2GJ-06A-11R-A18U-07	0.00642706	0	0	0.264489	0	0.0634575	0.0184818	0.0594227	0.023696	0.0154423	0	0.0169947	0.192886	0	0.0963389	0.211382	0.000354197	0	0.0306284	0	0	0	0.192	0.0628889	1.06883
TCGA-GN-A263-01A-11R-A18T-07	0.00269327	0	0	0.0899066	0	0.142628	0.106665	0.00660595	0	0.0483389	0	0.0140077	0	0.0463069	0.136784	0.318346	0.0051097	0	0.0528501	0	0	0.0297577	0.384	0.0253297	1.08176
TCGA-Z2-AA3V-06A-11R-A39D-07	0.0595526	0	0	0.165745	0	0	0.0226891	0.0440981	0.0709905	0	0.0277062	0.0174857	0	0.356473	0.0581669	0.138651	0.0082945	0	0.0301471	0	0	0	0	0.477742	0.87786
TCGA-D3-A51K-06A-11R-A266-07	0	0.0350464	0.183848	0.309417	0	0	0.048437	0.0549884	0.0459741	0	0	0.0810971	0.0202659	0.039667	0.00715425	0.107268	0	0.0131161	0.0527924	0	0	0.000928341	0.001	0.368235	0.937436
TCGA-D3-A2JG-06A-11R-A18T-07	0	0.025401	0.0247676	0.158067	0	0.155889	0.0649165	0.0300304	0.0456445	0	0	0	0.0455947	0.109898	0.110974	0.13699	0.0407588	0	0.0510696	0	0	0	0.165	0.0712691	1.05536
TCGA-D3-A8GS-06A-12R-A37K-07	0	0.0435588	0.0438196	0.229485	0	0.0874578	0.225903	0	0.0152206	0	0	0.028048	0.014419	0.0771888	0.0830851	0.068925	0.0161425	0	0.0667471	0	0	0	0.046	0.15972	1.02084
TCGA-GF-A4EO-06A-12R-A24X-07	0	0.0107588	0.0632615	0.270351	0	0.0822327	0.0928864	0.0126923	0.0496178	0	0.000847416	0	0.00320823	0.21687	0.0744311	0.121754	0.00108889	0	0	0	0	0	0.055	0.143444	1.03776
TCGA-D3-A3MO-06A-11R-A21D-07	0	0	0	0	0	0.00947863	0.0142774	0.0129429	0.00571862	0.00209754	0.0043915	0	0	0.915693	0	0.00366288	0	0	0.031737	0	0	0	0	0.7866	0.623286
TCGA-ER-A19M-06A-61R-A239-07	0.00967725	0	0.00677852	0.33163	0	0.074932	0.066657	0.0550773	0	0	0	0.0310887	0	0.177708	0.0944335	0.0989455	0.00750621	0	0.0432059	0	0.00235986	0	0.014	0.263023	0.987202
TCGA-EE-A2GD-06A-11R-A18T-07	0.00503441	0	0.00232176	0.0355503	0	0.208415	0.0741998	0	0	0	0.0018532	0.0056973	0.00669533	0.15379	0.0159686	0.358258	0.00886308	0.0451502	0.0611076	0	0	0.0170955	0.267	0.0433095	1.07472
TCGA-EB-A42Y-01A-12R-A24X-07	0.00921312	0	0.00190023	0.142353	0	0.0299006	0.113881	0.0417571	0	0	0.00379485	0.00186331	0.0186736	0.106632	0.0447543	0.452463	0.0044596	0	0.0283548	0	0	0	0.086	0.110556	1.05137
TCGA-EB-A3Y6-01A-21R-A239-07	0	0.0858218	0.00160841	0.189123	0	0.0487812	0.0456699	0.0211133	0.00493954	0	0	0.0578791	0	0.0687518	0.155509	0.140268	0.0318133	0	0.138884	0	0.00983807	0	0.315	0.0352154	1.07505
TCGA-EE-A29R-06A-11R-A18T-07	0.0586606	0	0.00629269	0.125528	0	0.19608	0	0.0185649	0	0	0	0.00821407	0	0.273636	0.0521321	0.114792	0.000563371	0	0.129473	0	0.0160626	0	0.137	0.0815669	1.05864
TCGA-GF-A2C7-01A-11R-A18T-07	0	0.00497517	0.000480155	0.0174342	0	0.086691	0.0694051	0.00775835	0.00527411	0	0.0220979	0	0	0.351115	0	0.362323	0.0170981	0	0.0481913	0	0	0.00715674	0.094	0.102356	1.0884
TCGA-ER-A19B-06A-11R-A18S-07	0.0495343	0	0.013276	0.118767	0	0.0865844	0.0176509	0.0170389	0.031475	0	0.0273533	0.0226546	0	0.488085	0.0150088	0.0438654	0	0.0146835	0.0540232	0	0	0	0.16	0.0726935	1.09672
TCGA-W3-AA1V-06B-11R-A40A-07	0.013808	0	0.00471419	0.0925275	0	0.342409	0.0136672	0	0	0.0128124	0	0	0.0048364	0.134605	0.0780177	0.302602	0	0	0	0	0	0	0.019	0.236643	0.998864
TCGA-D9-A3Z4-01A-11R-A239-07	0.0435487	0	0.0129444	0.144724	0	0.156456	0.045906	0.05341	0.067536	0	0.00129408	0.00654092	0.00176726	0.0783176	0.079452	0.235109	0.0221659	0	0.0508273	0	0	0	0.045	0.161225	1.02091
TCGA-ER-A19P-06A-11R-A18S-07	0.033774	0.0457159	0.0625578	0.350016	0	0.0259777	0.0219112	0.0627957	0.084822	0	0	0.0218873	0.0063565	0.0938278	0.0648767	0.106791	0.00838237	0	0.010308	0	0	0	0.011	0.274063	0.982948
TCGA-ER-A3ET-06A-11R-A20F-07	0.0617471	0.0281913	0.00566174	0.0810173	0	0.137213	0.00496418	0.0273131	0.0315391	0	0.0123384	0.0302444	0.0913738	0.0307728	0.0442857	0.357469	0.0192056	0	0.0366638	0	0	0	0.022	0.212779	0.996652
TCGA-EB-A5SF-01A-11R-A311-07	0.00442996	0.00198489	0	0.004002	0	0.0067399	0	0	0.0504972	0.00394441	0.0238198	0	0	0.680954	0.0138474	0.135942	0	0	0.0738384	0	0	0	0.012	0.265934	1.05751
TCGA-EB-A51B-01A-11R-A27Q-07	0.0244227	0	0	0.102251	0	0.114411	0.00107556	0.00175307	0.0140186	0	0	0.115688	0.00887911	0.0516814	0.110983	0.197822	0.0139342	0	0.241909	0	0.00117251	0	0.148	0.0761616	1.06157
TCGA-FR-A44A-06A-11R-A24X-07	0	0	0.00516485	0.346695	0	0	0.0690454	0.0428634	0.0144259	0.0854185	0	0.0281221	0	0.174358	0.0823586	0.121452	0	0	0.0300968	0	0	0	0.001	0.428352	0.905024
TCGA-D3-A5GR-06A-11R-A27Q-07	0.0387766	0.162185	0.0964128	0.0591262	0	0.117799	0.0231157	0.0300434	0.0426145	0	0	0.026343	0	0.305684	0.0491593	0.0349277	0	0	0.0138129	0	0	0	0.001	0.413111	0.91254
TCGA-GN-A268-06A-11R-A18T-07	0.0232382	0.00474369	0	0.0384926	0	0.0669578	0.00793936	0.0551306	0	0	0	0.0351234	0.0430373	0.124009	0.0591178	0.298046	0.0195825	0	0.197191	0	0.0273912	0	0.536	0.00527189	1.08214
TCGA-ER-A19G-06A-11R-A18U-07	0.0340983	0	0.00464294	0.0478832	0	0.0837244	0.0671705	0.0132394	0.00959637	0.054353	0	0.0452508	0	0.383192	0.121949	0.0805085	0.0117923	0	0.0425996	0	0	0	0.037	0.17203	1.03782
TCGA-DA-A1IA-06A-11R-A18S-07	0	0.0280121	0.00729308	0.0942409	0	0.102845	0.0147677	0.049675	0.00431631	0	0	0	0.0531276	0.226995	0.0200174	0.13367	0.0615428	0	0.183599	0	0.0198987	0	0.213	0.0551439	1.06087
TCGA-EB-A5UM-01A-11R-A311-07	0.0529553	0.000982125	0	0.317233	0	0.0629262	0.00149699	0.157687	0.062703	0	0	0.0751865	0	0.0750853	0.0567905	0.073883	0.00769433	0	0.0553774	0	0	0	0.058	0.139419	1.05936
TCGA-FR-A728-01A-11R-A32P-07	0	0.00012857	0	0.329674	0	0.0559359	0.0660513	0.0752281	0.0503846	0	0	0.0732052	0.00751678	0.0679676	0.0526194	0.137871	0.0053037	0.0273704	0.0224603	0	0	0.0282827	0.124	0.0915771	1.07208
TCGA-FS-A1ZH-06A-11R-A18T-07	0.0977526	0	0.131381	0.194336	0	0.0511242	0.12015	0	0.0185408	0	0.000105454	0.00404017	0.00773228	0.102629	0.0742868	0.161572	0	0	0.0326397	0	0	0.00370902	0.001	0.417614	0.907924
TCGA-D3-A2JN-06A-11R-A18S-07	0.00867174	0.0562713	0.0713793	0.252985	0	0	0.15226	0.0330986	0.0591404	0.0256268	0	0.0280693	0	0.0863585	0.122253	0.0244515	0.0529009	0	0.0265334	0	0	0	0.019	0.23171	0.996832
TCGA-EE-A2MC-06A-12R-A18S-07	0.0353925	0	0.00341262	0.369852	0	0	0.136539	0.0217755	0.0385335	0	0	0	0	0.137759	0.0945841	0.141913	0	0	0	0.0092609	0	0.0109796	0.011	0.274697	0.979936
TCGA-FS-A1ZQ-06A-11R-A18U-07	0.156556	0	0.0262552	0.136886	0	0.0241093	0	0.0576188	0.0869451	0	0	0.0317513	0.0208905	0.221145	0.0460762	0.118468	0.0359472	0	0.0373517	0	0	0	0.112	0.0960267	1.04947
TCGA-EE-A29G-06A-12R-A18T-07	0.0118678	0	0.00032943	0.0785319	0	0.067642	0.00555816	0.0267611	0.0352668	0	0	0	0	0.487581	0.090531	0.0776029	0.0207337	0	0.0910185	0	0.00657559	0	0.016	0.246941	1.01486
TCGA-EE-A2GK-06A-11R-A18S-07	0.311266	0.098762	0.0602744	0.178202	0	0.0415001	0.0606078	0.0368246	0.0710475	0	0	0	0.00607027	0.057113	0.0176971	0.0400104	0	0	0.0206252	0	0	0	0	0.705579	0.721838
TCGA-D3-A2JP-06A-11R-A18S-07	0.00469517	0	0.00800366	0.344455	0	0.0406598	0.157268	0.0328931	0.0311975	0.0318345	0	0	0.0108805	0.0189149	0.13382	0.12951	0.0246126	0	0.0312545	0	0	0	0.021	0.21557	1.0128
TCGA-WE-A8ZT-06A-11R-A37K-07	0.254558	0	0.0597712	0.129271	0	0.0737686	0.060114	0.015397	0.0145552	0	0.017544	0	0.0211796	0.033716	0.092271	0.183449	0	0	0.0444057	0	0	0	0.579	0.000943775	1.09678
TCGA-YG-AA3O-06A-11R-A38C-07	0.0581974	0	0	0.246269	0	0.0843387	0.0487216	0.0619375	0.0782927	0	0	0.00242919	0.00324467	0.17051	0.053185	0.184188	0.00674105	0	0.00194617	0	0	0	0.264	0.0439236	1.08217
TCGA-EB-A85J-01A-12R-A352-07	0.0179623	0	0.0102946	0.308051	0	0	0.0876748	0.049103	0.0656489	0	0	0.0456689	0.0233401	0.226589	0.0456703	0.0816474	0	0	0.0383499	0	0	0	0.001	0.348068	0.943888
TCGA-GN-A4U4-06A-11R-A32P-07	0.110537	0.080077	0	0.127062	0	0.208621	0	0	0	0	0	0.00597929	0.0294841	0.124156	0.120929	0.0707936	0.0162284	0	0.0867289	0	0.0194037	0	0.131	0.0841353	1.05391
TCGA-EE-A3AG-06A-31R-A18S-07	0.0415818	0	0.0017264	0.058441	0	0.055022	0.00734921	0	0.00944031	0	0.00533955	0	0	0.768553	0.0168646	0.0356824	0	0	0	0	0	0	0	0.455829	0.933669
TCGA-BF-AAP2-01A-11R-A40A-07	0.027053	0	0	0.168719	0	0.135157	0.0127045	0.0801648	0.0694699	0	0	0.0787806	0.0264527	0.0387906	0.0864155	0.207402	0.020911	0	0.0479793	0	0	0	0.089	0.106879	1.05162
TCGA-BF-AAP0-06A-11R-A39D-07	0.0970683	0.00296726	0.0585491	0.287206	0	0.0637248	0.0226941	0.0835903	0.0576587	0	0	0.0641407	0.00633347	0.0658435	0.0764686	0.0645127	0.00982018	0	0.0394227	0	0	0	0.004	0.305072	0.967865
TCGA-D9-A4Z2-01A-11R-A24X-07	0	0.0192522	0	0.0402122	0	0.123028	0.0245926	0.0016658	0.00319026	0	0	0.0172668	0.0394659	0.39408	0.0929835	0.175624	0.0140689	0	0.0545697	0	0	0	0.125	0.0912538	1.08332
TCGA-EB-A3XB-01A-11R-A239-07	0	0.0163338	0.0140728	0.195531	0	0.0519626	0.0819237	0.0625567	0.0529628	0	0.0107439	0	0.0363928	0.0827151	0.0556562	0.29568	0.0429868	0	0.000481799	0	0	0	0.198	0.0601808	1.06289
TCGA-DA-A1IB-06A-11R-A18S-07	0.11905	0.0574063	0.06326	0.18476	0	0.0694142	0.062511	0.0432922	0.0541683	0	0	0	0	0.223215	0.046405	0.0444692	0.0192203	0	0.0128285	0	0	0	0.001	0.366781	0.933541
TCGA-RP-A693-06A-13R-A311-07	0.0357884	0	0.0453701	0.215531	0	0.0067549	0.02293	0.0670939	0.0402095	0	0	0.0236728	0.0190443	0.113795	0.0711307	0.332857	0	0	0.00582227	0	0	0	0.05	0.152507	1.02874
TCGA-FS-A4F2-06A-11R-A24X-07	0.0125614	0.042749	0	0.0195914	0	0.102674	0.00828859	0.0184182	0.00346524	0	0	0.0250144	0.113073	0.228279	0.00839126	0.324593	0.0898931	0.000393497	0	0.00261535	0	0	0.046	0.159974	1.03955
TCGA-EE-A29S-06A-11R-A18T-07	0.00336959	0	0.00641889	0.208337	0	0.0660157	0.0390791	0.0457644	0.0463761	0	0	0	0.00945298	0.33333	0.0653597	0.126138	0.0156528	0	0.0347054	0	0	0	0.001	0.329045	0.956221
TCGA-FS-A1ZC-06A-11R-A18T-07	0	0	0	0.0145496	0	0.0783415	0	0	0.00944847	0	0.0108017	0	0	0.723523	0.00682074	0.156271	0	0	0.000243517	0	0	0	0	0.714551	0.701554
TCGA-D9-A149-06A-11R-A18S-07	0.0403454	0	0	0.198627	0	0.0571201	0.092114	0.0433965	0.0423271	0	0.0296509	0.0109412	0.0122513	0.135758	0.118238	0.172005	0.00308839	0	0.0441377	0	0	0	0.068	0.128372	1.03758
TCGA-DA-A1I0-06A-11R-A20F-07	0.0788125	0.0685839	0.00800884	0.222943	0	0.0290561	0.0129685	0.0206743	0.133672	0	0	0.0282292	0.0185657	0.103025	0.0232448	0.191671	0.024774	0	0.0328787	0	0	0.00289222	0.019	0.229352	0.993508
TCGA-FS-A4F9-06A-11R-A24X-07	0.0592466	0	0.0596742	0.0674477	0	0.0586952	0.0171781	0.0578338	0	0.0144714	0	0.0201912	0	0.141237	0.0810293	0.331424	0.00775057	0	0.0838214	0	0	0	0.327	0.0335202	1.07323
TCGA-3N-A9WC-06A-11R-A38C-07	0.0445074	0	0.00737865	0.286438	0	0.157704	0.0229668	0.0908877	0.0208067	0	0	0.0575073	0.0126788	0.0511141	0.177177	0.0444151	0.00991053	0	0.0165074	0	0	0	0.025	0.204556	1.03567
TCGA-EE-A3AB-06A-11R-A18S-07	0.0248765	0	0.0112063	0.056728	0	0.0535068	0.020152	0.0224736	0.0259513	0	0	0.00030546	0.0716974	0.360696	0.0250949	0.283947	0.00788879	0	0.0332103	0	0	0.00226542	0.033	0.180147	1.0417
TCGA-FS-A1ZG-06A-11R-A18T-07	0.072758	0	0.0018352	0.0787889	0	0.0676072	0.0635411	0.0560675	0	0	0	0.0197299	0.0241432	0.026608	0.0894014	0.369604	0.0843684	0	0.0455467	0	0	0	0.755	-0.0146231	1.08722
TCGA-FW-A3TU-06A-11R-A239-07	0.0434031	0	0.234458	0.180576	0	0.0124324	0.00890502	0.012644	0.0549126	0	0	0.0242017	0.0277552	0.282158	0.0133711	0.103402	0	0	0.0017817	0	0	0	0	0.444607	0.898688
TCGA-HR-A2OG-06A-21R-A18U-07	0.00296019	0	0.115185	0.0703165	0	0.0738107	0.0522872	0.0119111	0.042211	0	0	0.0146786	0.0103777	0.422948	0.0519609	0.118639	0.00133985	0	0.0113738	0	0	0	0.027	0.189384	1.03376
TCGA-EE-A2MU-06A-21R-A18S-07	0.0173316	0	0	0.295367	0	0.0584471	0.0579567	0.0337667	0.024429	0	0	0.0312367	0.0282127	0.10816	0.156683	0.135277	0.0030225	0	0.0501107	0	0	0	0.027	0.190001	1.0218
TCGA-GN-A26A-06A-11R-A18T-07	0	0.00572814	0.00113817	0.0934011	0	0.0875538	0.0434858	0	0	0	0.0393761	0	0	0.573626	0.0613854	0.0781776	0	0	0	0.0147838	0	0.00134385	0	0.560365	0.829534
TCGA-D3-A8GC-06A-11R-A37K-07	0.011894	0	0.08805	0.0393375	0	0.137	0.0279096	0.0605779	0.0209587	0.00210296	0	0.0263582	0	0.276735	0.0733398	0.196268	0.0160653	0	0.0234037	0	0	0	0.051	0.150798	1.03385
TCGA-DA-A3F5-06A-11R-A20F-07	0	0.00278244	0.0019044	0.0528456	0	0.0362748	0.00373246	0	0.017605	0.0302961	0.08136	0	0	0.430562	0	0.00664436	0	0.0167701	0	0.169448	0	0.149775	0.019	0.237017	1.03019
TCGA-EE-A183-06A-11R-A18S-07	0.0873149	0.0631044	0.0715927	0.231175	0	0.0392899	0	0.0393061	0.0695495	0	0	0.033009	0.0201075	0.1423	0.03014	0.123532	0.024973	0	0.0246059	0	0	0	0.001	0.331512	0.949161
TCGA-ER-A3PL-06A-11R-A239-07	0.00770478	0	0.00262675	0.0636999	0	0.0978992	0.0154829	0.0499779	0.014093	0	0.0360402	0	0.000430084	0.471981	0.0969814	0.142077	0	0	0	0.00100585	0	0	0.054	0.147889	1.07237
TCGA-DA-A95W-06A-11R-A37K-07	0.0118392	0	0.00257428	0.268778	0	0.0574763	0.00953188	0.032912	0.0182933	0	0	0.0844958	0	0.0966982	0.123846	0.19973	0.00795619	0	0.085869	0	0	0	0.182	0.0656641	1.07372
TCGA-D3-A2JA-06A-11R-A18T-07	0.0240395	0	0.00502555	0.0562535	0	0.135971	0.00396314	0.0354946	0.0163527	0	0	0.00854809	0	0.339222	0.0723328	0.257209	0	0	0.0455879	0	0	0	0	0.664452	0.763975
TCGA-YG-AA3N-01A-11R-A38C-07	0.0243395	0	0.00161226	0.499337	0	0	0.0281452	0.0965186	0.0649033	0	0	0.0465441	0.0232867	0.0620296	0.0330156	0.083469	0.0146847	0	0.022115	0	0	0	0.016	0.247323	1.01577
TCGA-ER-A42L-06A-11R-A24X-07	0.0169965	0	0.0222255	0.38043	0	0	0.133182	0.0409503	0.03145	0	0	0.0220278	0.0760542	0	0.0692382	0.158001	0.0202689	0	0.0285651	0	0.000609931	0	0.033	0.180251	1.02051
TCGA-D3-A3C1-06A-12R-A18S-07	0.144255	0	0.0546689	0.156959	0	0	0.0327025	0.0294878	0.0631285	0	0	0.0692396	0.0189828	0.126232	0.0103914	0.207995	0.0135001	0	0.0724252	0	0	3.15114e-05	0.198	0.0603821	1.05906
TCGA-EB-A5SE-01A-11R-A311-07	0.0309372	0	0.00554709	0.216084	0	0.0931233	0.0658685	0.0726984	0.013463	0	0.0357112	0.00146579	0.00970472	0.151884	0.0459822	0.200052	0.00143803	0	0.0560405	0	0	0	0.623	-0.00288856	1.08931
TCGA-EE-A2MI-06A-11R-A18U-07	0	0.0802625	0	0.167179	0	0.174701	0.0399744	0.0254807	0.0109618	0	0	0.0125753	0.039786	0.0313081	0.153184	0.214323	0.0200102	0	0.0228324	0	0.00742119	0	0.003	0.314331	0.957903
TCGA-WE-A8ZQ-06A-41R-A37K-07	0.00110789	0.00885106	0	0.0317702	0	0.196625	0	0.0265643	0.014118	0	0.183532	0	0.0638702	0.350873	0.00582974	0.0959213	0.00657198	0	0.0143646	0	0	0	0.069	0.127422	1.05654
TCGA-ER-A193-06A-12R-A18S-07	0.0355077	0	0.00371926	0.143383	0	0.0756715	0.0656962	0.0483221	0.0211504	0.00357513	0	0.015363	0	0.363776	0.118473	0.0627269	0	0	0.0426358	0	0	0	0	0.528904	0.848912
TCGA-D3-A8GD-06A-11R-A37K-07	0.155261	0	0.0509249	0.237831	0	0.0532347	0.115843	0.0283015	0.0803992	0.0211628	0	0	0	0.118312	0.0654668	0.0630664	0	0	0.0101965	0	0	0	0.002	0.320029	0.956762
TCGA-EE-A2ME-06A-11R-A18T-07	0.0458195	0.0463976	0.0412962	0.284244	0	0.0977919	0.0367329	0.0629626	0.0385379	0	0	0.0221656	0	0.127162	0.0888875	0.0810607	0.0134021	0	0.0135393	0	0	0	0.002	0.317436	0.959431
TCGA-3N-A9WB-06A-11R-A38C-07	0	0.0534349	0.0114922	0.0744446	0	0.197042	0	0.0670794	0.0109649	0	0.0745589	0	0	0.224492	0.00617026	0.214122	0.0139932	0	0.0430523	0	0.00915378	0	0.483	0.0116039	1.08835
TCGA-EE-A29P-06A-11R-A18T-07	0.00160663	0	0.005363	0.467033	0	0	0.0297263	0.0544294	0.078954	0	0	0.0275926	0.0159168	0.130027	0.0742276	0.103096	0.0025878	0	0.00943918	0	0	0	0.027	0.187925	1.0386
TCGA-EE-A2MM-06A-11R-A18S-07	0.00670035	0.0196319	0	0.169774	0	0.146565	0	0.0526922	0.015933	0	0	0.0499676	0.056384	0	0.0654899	0.289044	0.00955767	0	0.113851	0	0.00440945	0	0.216	0.0542495	1.0621
TCGA-EE-A3JB-06A-11R-A21D-07	0	0.0595465	0	0.016149	0	0.165819	0.00828606	0.0193216	0.00910301	0	0.00584531	0	0.00175742	0.383637	0.066539	0.234475	0	0	0.029521	0	0	0	0	0.468817	0.884634
TCGA-EE-A29W-06A-11R-A18U-07	0	0	0	0.141186	0	0.139437	0.00044641	0	0.0102264	0	0.00234793	0.0122491	0.00396708	0.202205	0.0168639	0.359059	0	0	0.112012	0	0	0	0.443	0.0167603	1.09633
TCGA-EB-A3XE-01A-12R-A239-07	0.0118226	0	0.00302964	0.299896	0	0	0.0434936	0.0234948	0.0351572	0	0	0.033961	0	0.136615	0.114048	0.174539	0.0613042	0	0.0626382	0	0	0	0.077	0.11845	1.04461
TCGA-GN-A26C-01A-11R-A18T-07	0.0132684	0	0.0367006	0.321811	0	0.0438734	0.0639892	0.0301173	0.0330427	0	0.0319546	0	0	0.138366	0.138803	0.14317	0.0039351	0	0	0.000968325	0	0	0.045	0.161381	1.0367
TCGA-FR-A726-01A-11R-A32P-07	0	0.00101162	0	0.0180462	0	0.0473549	0	0.0673814	0.031151	0	0.0664401	0	0	0.45062	0.00664197	0.190581	0	0	0	0.105418	0.000426749	0.0149276	0.068	0.128095	1.08568
TCGA-D3-A1Q6-06A-11R-A18T-07	0.0195066	0	0.0136896	0.0519429	0	0.38199	0.0628215	0.0152578	0	0	0.010577	0	0	0.124177	0.04158	0.154018	0.0279793	0.023136	0	0.0186307	0	0.054694	0.141	0.0781512	1.06033
TCGA-XV-A9W5-01A-11R-A38C-07	0	0	0.00349965	0.220816	0	0.0220976	0.124554	0.133005	0.000144683	0	0.111123	0.017111	0.0122719	0.0881123	0.0757468	0.159781	0.00218703	0	0.0295502	0	0	0	0.141	0.0781752	1.06686
TCGA-EB-A44N-01A-11R-A266-07	0.211542	0	0	0.110328	0	0.0534916	0.0286002	0.0408293	0.078765	0	0.0214549	0	0	0.199912	0.0841663	0.10101	0.0268353	0	0.0252942	0	0	0.0177715	0.013	0.264806	0.979048
TCGA-BF-A5EP-01A-12R-A27Q-07	0	0.0145855	0	0.117503	0	0.0973898	0.0297344	0.0451892	0.0197923	0	0	0.0192336	0	0.367432	0.0592364	0.208828	0	0	0.0210754	0	0	0	0.302	0.0368316	1.1049
TCGA-FS-A4F0-06A-11R-A24X-07	0.0266071	0	0	0.0556088	0	0.181484	0	0	0.0753035	0	0.123541	0	0.066821	0.175559	0.0277959	0.0362803	0	0	0.221098	0	0.0099009	0	0.401	0.0232816	1.07505
TCGA-EE-A29N-06A-12R-A18S-07	0.0213628	0.0908866	0.0239956	0.13062	0	0.0326227	0.108462	0.0176318	0.106322	0	0	0.00746032	0	0.239294	0.0613333	0.113747	0.00824241	0	0.03802	0	0	0	0.026	0.192104	1.00754
TCGA-EE-A2A2-06A-11R-A18T-07	0.0879683	0.0563156	0.070584	0.139043	0	0.0716314	0.0778659	0.0714644	0.0492193	0	0	0.0073357	0	0.150876	0.0461409	0.121383	0.021323	0	0.0288488	0	0	0	0.009	0.279547	0.970126
TCGA-D3-A1Q3-06A-11R-A18T-07	0.178428	0	0.0615016	0.231528	0	0.0820342	0.0591895	0.0568555	0.0699172	0	0	0	0.000905939	0.0640335	0.068054	0.101504	0.0161331	0	0.00991566	0	0	0	0.002	0.316622	0.959869
TCGA-EE-A2MH-06A-11R-A18S-07	0.120343	0.0365841	0.0774955	0.220733	0	0	0.134084	0.0684827	0.0598531	0	0	0	0.00310694	0.0601213	0.0684407	0.0591563	0.0663398	0	0.0252603	0	0	0	0.001	0.37711	0.92725
TCGA-D3-A8GQ-06A-11R-A37K-07	0.0860331	0	0.0212753	0.0960884	0	0	0.088579	0.0581722	0	0.0218584	0	0	0	0.459061	0.0244282	0.137335	0	0	0.00716894	0	0	0	0.014	0.259665	1.00209
TCGA-D3-A8GO-06A-11R-A37K-07	0.28853	0	0.233297	0.107872	0	0	0.00988707	0.0365525	0.0509291	0	0	0.037088	0	0.141968	0.0466047	0.0449202	0	0	0	0	0	0.00235178	0	0.545251	0.840997
TCGA-GN-A265-06A-21R-A18T-07	0.0193675	0	0	0.0930012	0	0.209674	0.0497421	0.0492057	0.0423966	0	0	0.00648915	0.00455987	0.192164	0.117083	0.170123	0.00248967	0	0.0433027	0	0	0.000401141	0.362	0.0286288	1.08559
TCGA-W3-A825-06A-11R-A352-07	0.0538472	0	0.0187987	0.292001	0	0.00396155	0.14358	0.0399776	0.0365138	0	0	0	0.0102584	0.204365	0.0495772	0.12268	0.00517428	0	0.0192654	0	0	0	0.001	0.422781	0.905733
TCGA-D3-A51R-06A-11R-A266-07	0.232198	0	0.0373529	0.0282969	0	0.302763	0	0.0104927	0.0204886	0	0	0.0141131	0	0.249676	0.0259062	0.0612669	0	0	0	0.0174453	0	0	0.294	0.0379953	1.09279
TCGA-EE-A3JA-06A-11R-A20F-07	0.0309441	0	0.0691942	0.267339	0	0.159453	0.0340787	0.0294196	0	0.0464084	0	0	0.0311557	0.0877296	0.0763293	0.16711	0	0	0.000837672	0	0	0	0.05	0.153361	1.03404
TCGA-EB-A44O-01A-11R-A266-07	0.055125	0	0	0.165353	0	0.108936	0.0910104	0.120416	0	0	0.0639958	0	0.00142426	0.0834446	0.0715561	0.176657	0.0362158	0.000830133	0.0250355	0	0	0	0.508	0.00805597	1.08397
TCGA-D9-A6EA-06A-11R-A311-07	0.0409187	0	0.0178173	0.0688182	0	0.157064	0.016832	0.0282688	0.0765315	0	0	0.0512977	0.00600545	0.152361	0.0613079	0.283771	0.0124958	0	0.0265112	0	0	0	0.573	0.00168988	1.08933
TCGA-EE-A2M8-06A-12R-A18S-07	0.0113397	0.00361775	0.0049439	0.457571	0	0.0383886	0.046408	0.0743819	0.0579335	0	0	0.0542662	0.0147193	0.0217209	0.0706368	0.0755972	0.0212661	0	0.0464155	0	0.000793717	0	0.008	0.282064	0.993843
TCGA-EE-A29V-06A-12R-A18S-07	0.0318315	0	0.0218441	0.0668917	0	0.0952814	0.0562586	0.0578841	0.00361413	0	0.0144568	0	0.0649088	0.169282	0.0159126	0.186688	0	0.0105083	0.0844995	0	0	0.120139	0.194	0.0617098	1.05871
TCGA-EE-A20B-06A-11R-A18U-07	0.00860708	0	0.0328136	0.302115	0	0	0.0451267	0.0400785	0.0527324	0	0	0.00719085	0.0021876	0.152093	0.099091	0.181091	0.0377667	0	0.0391062	0	0	0	0.115	0.0952278	1.05353
TCGA-EE-A3AC-06A-11R-A18S-07	0.0486769	0	0.0197473	0.292154	0	0.0338337	0.0821664	0.0417075	0.0612443	0	0.00854206	0	0.0494644	0.101979	0.106051	0.11499	0.0277782	0	0.0116644	0	0	0	0.036	0.176957	1.019
TCGA-EE-A2ML-06A-11R-A18S-07	0.0897067	0	0	0.335084	0	0.0296993	0.0709483	0.0982876	0.0563214	0.00620415	0	0	0.0342074	0	0.114123	0.150381	0.0150362	0	0	0	0	0	0.144	0.0771549	1.07801
TCGA-EE-A2MT-06A-11R-A18S-07	0.0388246	0	0.0272874	0.177885	0	0.0312021	0.0659092	0.120402	0.00685597	0	0	0.0385594	0.00197142	0.139689	0.0840729	0.154344	0.0696133	0	0.0433837	0	0	0	0.076	0.121122	1.03433
TCGA-EE-A2GH-06A-11R-A18T-07	0.015119	0	0.0401991	0.398652	0	0	0.103473	0.0541667	0.0250935	0	0	0.0388778	0.0144883	0.127686	0.0669151	0.0540146	0.0156817	0	0.0456327	0	0	0	0.071	0.125461	1.05132
TCGA-EE-A185-06A-11R-A18S-07	0	0.108876	0.0563265	0.0154474	0	0.109656	0.0131465	0.0485795	0	0	0.0208047	0.00398657	0	0.420051	0	0.139257	0.00260019	0	0	0.0499325	0.0113354	0	0.532	0.00577582	1.12346
TCGA-ER-A19D-06A-11R-A18S-07	0.0410802	0	0	0.0919438	0	0.166612	0.0221305	0.0279118	0.0130985	0.00521745	0	0	0	0.201514	0.108005	0.282506	0.0126862	0	0.027294	0	0	0	0.019	0.237617	0.996207
TCGA-EB-A5UN-06A-11R-A311-07	0	0.00691419	0.00792501	0.202448	0	0.131014	0.0543229	0.0209327	0.00182356	0	0.0059624	0.00284873	0	0.12245	0.0414044	0.0869879	0.0764321	0	0	0.0878561	0	0.150678	0.655	-0.0047499	1.09506
TCGA-EB-A553-01A-12R-A27Q-07	0.109357	0	0.0355596	0.217916	0	0.080891	0.0711904	0	0.0254016	0	0.0404076	0.00713407	0.0027987	0.263231	0.0486486	0.0639678	0	0	0.0334965	0	0	0	0.012	0.266024	0.979617
TCGA-ER-A199-06A-11R-A18T-07	0.226098	0	0.0382424	0.227592	0	0.0469459	0.0738275	0.0717611	0.0433766	0	0	0.0170302	0.0155317	0.0557687	0.0508402	0.0658916	0.037478	0	0.0296153	0	0	0	0	0.449979	0.892276
TCGA-3N-A9WD-06A-11R-A38C-07	0.089791	0.0291555	0.0744418	0.219869	0	0.0122752	0.00413631	0.111121	0.0592663	0	0	0.0122532	0	0.267126	0.068404	0.0358661	0.00191039	0	0.014384	0	0	0	0.001	0.389637	0.923842
TCGA-ER-A3EV-06A-11R-A20F-07	0.00983472	0	0.0936082	0.332172	0	0	0.0297621	0.130802	0	0	0	0.0593878	0.0105111	0.0520425	0.0369979	0.159885	0.0849967	0	0	0	0	0	0.039	0.165924	1.02846
TCGA-D3-A3CF-06A-11R-A18T-07	0.137233	0.0385587	0.0755997	0.0940868	0	0.109683	0.0580802	0.0722543	0.0568855	0	0	0.0434256	0.000921076	0.0994701	0.0500018	0.122985	0.00316759	0	0.0323809	0	0	0.00526666	0.001	0.329936	0.94932
TCGA-EE-A2GR-06A-11R-A18S-07	0.0483731	0	0	0.131354	0	0.192725	0	0.131736	0	0	0	0.0365088	0.070173	0.261049	0.0748339	0.0247415	0.00245164	0	0.0224611	0	0.000341236	0.00325201	0.532	0.00569957	1.10061
TCGA-BF-A9VF-01A-11R-A37K-07	0	0.0711277	0.0279045	0.0476912	0	0.00821651	0.000515322	0.0909614	0	0.0175765	0.0343501	0	0	0.283715	0.00384242	0.137245	0.0229358	0	0.242984	0	0.0109345	0	0.053	0.149383	1.03219
TCGA-EE-A2GU-06A-11R-A18T-07	0.0281006	0	0.0122655	0.508494	0	0	0.12303	0.0396245	0.0359731	0	0.0218252	0	0.0362456	0.018442	0.0475318	0.0991516	0.0079448	0	0.0213716	0	0	0	0.058	0.138953	1.06271
TCGA-EE-A17Z-06A-11R-A18S-07	0.106069	0	0.00555203	0.125005	0	0.137595	0	0.0258384	0	0	0.0135396	0.0294092	0.0471375	0.0470568	0.0179129	0.342129	0.0593398	0	0.0434167	0	0	0	0.457	0.0148012	1.07584
TCGA-EB-A299-01A-21R-A18U-07	0	0.0156805	0.0003242	0.249061	0	0.0626588	0.022583	0.141009	0.0115709	0	0	0.0350565	0.0155666	0.0886462	0.123707	0.152279	0.0205291	0	0.0613287	0	0	0	0.09	0.105577	1.05567
TCGA-FS-A4F5-06A-11R-A266-07	0.000709882	0.022066	0	0.0297578	0	0.0564098	0.0404299	0.0744447	0	0	0	0.0319187	0	0.521435	0.11199	0.0955124	0.000454785	0	0.0148713	0	0	0	0.076	0.121102	1.09496
TCGA-ER-A19A-06A-21R-A18U-07	0.00608371	0	0	0.174955	0	0.122173	0.0652828	0.0449537	0.0200446	0	0.0357905	0	0	0.242898	0.0798099	0.162872	0.00117755	0	0.0439591	0	0	0	0	0.625956	0.797576
TCGA-BF-A5EO-01A-12R-A27Q-07	0.00304388	0	0	0.294633	0	0	0.0513019	0.0649691	0.0560914	0	0.0386546	0.0139101	0.0826199	0.177528	0.0187829	0.188301	0	0.00308272	0	0.00708213	0	0	0.198	0.0602447	1.07481
TCGA-GF-A769-01A-32R-A32P-07	0.00531897	0	0	0	0	0.211809	0	0.00758771	0.0515658	0	0.0214045	0.0439693	0.0377615	0.331843	0.0261811	0.044122	2.03768e-05	0	0.218417	0	0	0	0.05	0.153633	1.0348
TCGA-XV-AAZW-01A-12R-A40A-07	0.00291653	0	0	0	0	0.157651	0	0.0173049	0.016779	0	0.0399579	0	0	0.335675	0.0895232	0.274774	0	0	0	0.0654185	0	0	0.204	0.0569981	1.10346
TCGA-GN-A8LN-01A-11R-A37K-07	0.0321372	0.00801497	0	0.0456734	0	0.217446	0	0.0456857	0.00526676	0	0	0.00326147	0.0213986	0.243519	0.150857	0.2229	0.000323289	0	0.00351707	0	0	0	0.154	0.0740029	1.08087
TCGA-EE-A2MR-06A-11R-A18S-07	0.0708886	0.0833446	0.0143337	0.199184	0	0.171628	0.0251792	0.0380875	0.0659529	0	0	0	0	0.120152	0.0667231	0.123784	0.00552549	0	0.0146521	0	0	0.000564482	0	0.550911	0.839065
TCGA-EE-A2GC-06A-11R-A18T-07	0.0362846	0	0.0611759	0.357859	0	0.048572	0.0470345	0.0713177	0.0193239	0	0	0.00813572	0.0241571	0	0.101882	0.207632	0	0	0.0166257	0	0	0	0.026	0.191494	1.02011
TCGA-EE-A2MD-06A-11R-A18T-07	0.117395	0	0.135981	0.130627	0	0.0498595	0.0448176	0.0602683	0.043382	0.00562119	0	0	0	0.227717	0.0684574	0.0990784	0.0049066	0	0.0118884	0	0	0	0.001	0.352545	0.941644
TCGA-WE-A8K1-06A-21R-A37K-07	0.0239697	0	0.0103829	0.349901	0	0.0501179	0.0342598	0.0721874	0.0841046	0	0	0.0436976	0.0189242	0.154237	0.0954453	0.0551679	0.00555929	0	0.00204572	0	0	0	0.015	0.256871	0.998554
TCGA-D3-A3C7-06A-11R-A18U-07	0.0133518	0	0.00161071	0.211524	0	0	0.0250275	0.032178	0.027299	0	0	0.000223803	0	0.413326	0.0648742	0.126984	0.040121	0	0	0.0431623	0	0.000317481	0.025	0.203118	1.03074
TCGA-EE-A3JH-06A-11R-A21D-07	0.0511157	0	0.0449786	0.224733	0	0.0826688	0.054289	0.0468997	0.0652734	0	0	0.026275	0.0131927	0.210431	0.0880017	0.0491002	0.0154795	0	0.0275623	0	0	0	0.039	0.165507	1.02566
TCGA-FR-A8YC-06A-11R-A37K-07	0.0103488	0	0.0200046	0.446641	0	0.0865876	0.0164795	0.0605848	0.0327621	0	0	0.0282515	0.0368212	0.0267673	0.0535509	0.179944	0	0	0	0.00125697	0	0	0.097	0.101014	1.08106
TCGA-EE-A29D-06A-11R-A18T-07	0.0443845	0	0	0.0277091	0	0.034036	0.00161215	0.0333203	0.0145442	0.00896026	0	0.0384264	0	0.571992	0.0291754	0.157721	0	0	0.0381186	0	0	0	0.069	0.127395	1.10691
TCGA-FS-A1Z3-06A-11R-A18T-07	0.00357957	0.0116816	0	0.0705184	0	0.248744	0.0697145	0.0199664	0.0330917	0	0	0.00470216	0.000661113	0.138014	0.103123	0.217573	0.0127673	0	0.0658629	0	0	0	0.616	-0.00206964	1.09014
TCGA-WE-A8ZY-06A-11R-A37K-07	0.072044	0	0.00472813	0.105552	0	0.0838315	0.047259	0.0387892	0.0057734	0	0.0257452	0	0.00584404	0.170424	0.0866664	0.337232	0	0	0.016112	0	0	0	0.221	0.051444	1.07387
TCGA-FR-A2OS-01A-11R-A21D-07	0.00161107	0	0.000947833	0	0	0.0408976	0.00213631	0.00980805	0.0281996	0	0.0745997	0	0	0.613854	0	0.13701	0	0	0	0.0909349	0	0	0.102	0.0988089	1.14591
TCGA-ER-A2NG-06A-11R-A18T-07	0.00390143	0	0.00153804	0.414883	0	0	0.185842	0.0216543	0.016578	0	0.0210769	0	0.00830683	0.141523	0.0890145	0.0728534	0.000113623	0.000647798	0.0220669	0	0	0	0.011	0.271992	0.986016
TCGA-WE-AAA4-06A-12R-A38C-07	0.00473634	0	0	0.388214	0	0	0.100809	0.0244193	0.0340608	0	0.0828974	0	0.0694245	0.0761537	0.0674368	0.141829	0.00838565	0	0	0.00163339	0	0	0.001	0.382936	0.928178
TCGA-FS-A4F4-06A-12R-A266-07	0.0381263	0	0.00258575	0.260178	0	0.105923	0.0184565	0.0325222	0.015657	0	0	0.00909843	0	0.394974	0.0528148	0.0534582	0	0	0.0162055	0	0	0	0.001	0.366541	0.941808
TCGA-D3-A3C6-06A-12R-A18U-07	0	0.00366116	0	0.000765267	0	0.0770799	0.0219912	0.00713149	0	0	0.00469993	0	0	0.547296	0.0582451	0.243881	0	0	0.0352492	0	0	0	0.025	0.199411	1.07577
TCGA-EE-A29M-06A-11R-A18T-07	0.0706287	0	0.0361659	0.272492	0	0	0.119229	0.0640584	0.0676049	0	0.000849062	0.014747	0.00206075	0.107182	0.0950727	0.0906949	0.0341314	0	0.0250835	0	0	0	0.042	0.163422	1.02369
TCGA-D3-A51N-06A-11R-A266-07	0	0.0627234	0.00843772	0.0651758	0	0.0734379	0.0185402	0.0570292	0.0187392	0	0	0.022637	0	0.437935	0.135603	0.0946882	0.00195469	0	0.00309793	0	0	0	0.026	0.192146	1.04111
TCGA-DA-A1HY-06A-11R-A18T-07	0.0645421	0	0.0190396	0.0203784	0	0.0540031	0.00596627	0.0420591	0.0107806	0	0	0.0167459	0	0.661164	0.0202766	0.0850444	0	0	0	0	0	0	0	0.480638	0.896065
TCGA-FS-A1ZY-06A-11R-A18S-07	0	0	0	0.0958977	0	0.125816	0	0.0763011	0.0108045	0	0.0929824	0	0.0762344	0.160428	0	0.136208	0	0	0.209539	0	0.0157887	0	0.34	0.0312421	1.07173
TCGA-ER-A19N-06A-11R-A18S-07	0.0168452	0	0.0588358	0.204818	0	0.0782363	0.047134	0.0124754	0.0447038	0	0	0	0.0189575	0.265374	0.0433196	0.179718	0.0211101	0	0.00847223	0	0	0	0.02	0.223396	1.00086
TCGA-FS-A1Z4-06A-11R-A18T-07	0.118349	0.0995291	0.062145	0.0616639	0	0.0675639	0.0784688	0.0940749	0.0774025	0.0113018	0	0	0	0.127718	0.101061	0.0699588	0	0.000759821	0.0300032	0	0	0	0.001	0.424013	0.905221
TCGA-EB-A4P0-01A-41R-A266-07	0	0.0538663	0	0.293463	0	0	0	0.04017	0.018198	0	0	0.0850808	0	0.0618206	0.10624	0.175168	0.0110115	0	0.154981	0	0	0	0.327	0.0335968	1.08039
TCGA-WE-A8JZ-06A-11R-A37K-07	0.0388666	0	0	0.132456	0	0.134094	0.0267545	0.0281383	0.0318721	0	0	0.00481898	0	0.450537	0.0635674	0.0574415	0.00294385	0	0.0285097	0	0	0	0.026	0.194503	1.03461
TCGA-DA-A3F8-06A-11R-A20F-07	0.0343332	0	0.0174743	0.530403	0	0	0.153587	0.025747	0.034773	0	0.0053379	0.00338701	0.0345978	0	0.0847103	0.0671105	0.00286377	0	0.00567497	0	0	0	0.007	0.287754	0.992009
TCGA-BF-AAP7-01A-11R-A40A-07	0.0135162	0	0.00165921	0.336929	0	0	0.160414	0.0422168	0	0	0.000997224	0.07746	0.0377892	0.0498302	0.0515565	0.124273	0.0303678	0	0.072991	0	0	0	0.023	0.210948	1.00625
TCGA-DA-A1I2-06A-21R-A18U-07	0.0375418	0	0.00352657	0.143371	0	0.0756375	0.0559097	0.0625488	0.0347764	0	0	0.0100564	0	0.160721	0.261804	0.0862033	0	0	0.0679044	0	0	0	0.014	0.262913	1.00161
TCGA-EE-A17X-06A-11R-A18S-07	0.0596487	0	0	0.159208	0	0	0.0367151	0.023821	0.0517377	0	0.0550306	0	0.000885605	0.358881	0.0237836	0.204116	0	0	0.0261729	0	0	0	0.192	0.0627521	1.08581
TCGA-FS-A1YX-06A-11R-A18T-07	0.00590987	0.0130639	0	0.0707225	0	0.130595	0.0542254	0.0187416	0.00679348	0	0	0.00271155	0.0282138	0.213756	0.0637029	0.309097	0.0462571	0	0.0362096	0	0	0	0.13	0.0859544	1.06246
TCGA-ER-A2NF-01A-11R-A18T-07	0.0135003	0.0101928	0.253588	0.229192	0	0.105517	0.00057209	0.0599686	0.0583477	0	0	0.0242277	0	0.0811267	0.0538631	0.0834163	0.00165619	0	0.0248313	0	0	0	0	0.441973	0.901063
TCGA-EE-A3J4-06A-11R-A20F-07	0.0179269	0	0.000908813	0.136232	0	0.187172	0.0488015	0.0717141	0.0234344	0	0	0.0154625	0.0705404	0.0960225	0.122017	0.116876	0.0378795	0	0.0550122	0	0	0	0.132	0.0832545	1.05532
TCGA-DA-A1I8-06A-11R-A18T-07	0	0.0464879	0.00221719	0	0	0.0751746	0.0105544	0.00222299	0.0219734	0.0059349	0.0823496	0	0	0.657934	0	0.0850927	0	0	0.0100578	0	0	0	0.007	0.284464	1.02989
TCGA-D9-A148-06A-11R-A18S-07	0.0347242	0	0.0087827	0.180719	0	0.0923513	0	0.0952084	0.0151525	0	0	0.0473327	0	0.321139	0.115828	0.064152	0.00641504	0	0.0181954	0	0	0	0.036	0.175909	1.03381
TCGA-EE-A2M7-06A-11R-A18U-07	0.0966593	0.18235	0.0469634	0.158787	0	0.0674624	0.00124256	0.0404306	0.119086	0	0	0.0408803	0.0153635	0.111057	0.0249825	0.066535	0	0	0.0282002	0	0	0	0.001	0.414951	0.911527
TCGA-EE-A180-06A-11R-A21D-07	0.0313842	0	0	0.0807274	0	0.14556	0	0.0363399	0	0	0	0.0462496	0.0583063	0.164843	0.114926	0.173911	0.0054662	0	0.130088	0	0.0121991	0	0.578	0.0010894	1.08418
TCGA-EB-A5SH-06A-11R-A311-07	0.164765	0	0.0690555	0.212471	0	0.0634647	0	0.0694111	0.0583825	0	0	0.0459036	0.0107823	0.0714698	0.0531628	0.135594	0.0140087	0	0.0315292	0	0	0	0.123	0.0924132	1.05854
TCGA-D3-A3C8-06A-12R-A18S-07	0	0.0333639	0	0.532379	0	0	0.165198	0.0662366	0.0218425	0.0104331	0	0.0100535	0.00325755	0.0226964	0.0666217	0.0371978	0.0179092	0	0.008038	0	0	0.00477265	0	0.459105	0.894492
TCGA-BF-AAP8-01A-11R-A40A-07	0	0	0.0417646	0.201513	0	0.130068	0	0.0548413	0.0337512	0	0	0.0714727	0	0.122449	0.030423	0.297023	0	0	0.0166941	0	0	0	0.115	0.0953546	1.05886
TCGA-D3-A51T-06A-11R-A266-07	0.117436	0	0.0828625	0.117092	0	0.113955	0.0578221	0.063518	0.0422167	0	0.0159093	0	0.0112734	0.186937	0.0655318	0.0833451	0.0211454	0	0.0209551	0	0	0	0.076	0.121011	1.03899
TCGA-D3-A5GU-06A-11R-A27Q-07	0.012838	0	0	0.269362	0	0.110435	0.00290284	0.0575462	0.00872769	0	0	0.0808517	0.0306752	0.000804752	0.110906	0.228625	0.0121949	0	0.0741314	0	0	0	0.054	0.14716	1.03903
TCGA-FR-A3YO-06A-11R-A239-07	0.0424803	0	0.0122817	0.08024	0	0	0.00275352	0.00307327	0.0353552	0	0.00187627	0.00866567	0.0442774	0.564377	0.00080828	0.146393	0	0	0	0.0541503	0	0.00326848	0.258	0.0455871	1.15391
TCGA-D9-A3Z1-06A-11R-A239-07	0	0.0175581	0.0491493	0.287972	0	0.0370808	0.147339	0.0361425	0.00559083	0.0382701	0	0	0	0.114743	0.052157	0.200436	0.00586491	0	0.00278274	0	0	0.00491418	0.041	0.164499	1.02318
TCGA-BF-A1Q0-01A-21R-A18S-07	0.0287345	0	0.0139323	0.160912	0	0.0730593	0.0282222	0.0665768	0.00290205	0	0	0.0614287	0.00288161	0.0889489	0.20517	0.122613	0.0934908	0	0.051128	0	0	0	0.02	0.22046	1.00814
TCGA-EE-A2MS-06A-11R-A18S-07	0.0268173	0	0.0673729	0.274471	0	0.109799	0.0124181	0.0699138	0.0392758	0.0502579	0	0.0206278	0.0274494	0	0.0861519	0.213807	0.000577243	0	0.00106038	0	0	0	0.053	0.149207	1.04147
TCGA-LH-A9QB-06A-11R-A38C-07	0.0277377	0	0	0.0603648	0	0.165951	0	0.028914	0	0.0861763	0	0.0468282	0	0.102361	0.113543	0.302568	0.0248645	0	0.0406904	0	0	0	0.217	0.0533767	1.07354
TCGA-BF-AAP4-01A-11R-A40A-07	0	0.037253	0	0.425069	0	0	0.185384	0.0419239	0	0	0	0.0897187	0.0177748	0.0126609	0.0496638	0.0810092	0.0251181	0	0.0344241	0	0	0	0.02	0.223403	1.01818
TCGA-EE-A2GE-06A-11R-A18T-07	0	0.00425572	0.0412197	0.329447	0	0	0.0484333	0.0469983	0.054308	0	0	0	0.0283985	0.204401	0.0698578	0.155703	0.0035152	0	0.0134626	0	0	0	0.06	0.137242	1.0405
TCGA-QB-AA9O-06A-11R-A39D-07	0.0207335	0	0.00361673	0.316007	0	0.0530853	0.0886028	0.0630676	0.0351877	0	0	0.0385523	0	0.21174	0.0743372	0.07586	0.00713854	0	0.012071	0	0	0	0.081	0.11338	1.06007
TCGA-W3-AA21-06A-11R-A38C-07	0.0554246	0.0172272	0.0285774	0.226397	0	0.0375401	0	0.191322	0.130882	0	0	0.0420078	0.0139577	0.0643192	0.0936566	0.0601899	0.00474229	0	0.0337565	0	0	0	0.125	0.0893919	1.07886
TCGA-D3-A51E-06A-11R-A266-07	0.00131427	0	0.0442128	0.271688	0	0.0930517	0.102175	0.057213	0.0194996	0	0.00466147	0	0.0119537	0.171894	0.104854	0.111055	0	0	0.00588144	0	0	0.000546659	0.153	0.0742803	1.06957
TCGA-DA-A1I4-06A-11R-A18U-07	0	0.00783584	0	0.024908	0	0.0855246	0.00770239	0	0.00619056	0	0	0.0169111	0.106688	0.491605	0.0155073	0.182025	0.00936124	0	0.0450111	0	0	0.000730016	0.02	0.220353	1.04134
TCGA-BF-A1PV-01A-11R-A18U-07	0.0608967	0	0.0141534	0.0280044	0	0.173659	0.0593987	0.0947085	0.00296655	0	0.00643862	0	0	0.208644	0.0301231	0.200472	0.0197415	0.0386892	0.04193	0	0	0.020174	0.292	0.0386649	1.06906
TCGA-EE-A2A1-06A-11R-A18T-07	0.0970764	0	0.057728	0.168534	0	0.0885288	0.00845017	0.046521	0.0778921	0	0	0.0581146	0.00947598	0.0900955	0.0825252	0.126694	0.0242838	0	0.0640811	0	0	0	0.016	0.245951	0.985043
TCGA-GN-A264-06A-11R-A18U-07	0.00581619	0.0151081	0	0.0843607	0	0.134896	0	0.0468192	0	0.013687	0	0	0	0.27363	0.0511116	0.309833	0.0153948	0	0.0493433	0	0	0	0.176	0.0668737	1.08154
TCGA-W3-AA1O-06A-11R-A38C-07	0.0239503	0	0	0.0288501	0	0.0406163	0.00932907	0.0184331	0.0173581	0	0	0.0145902	0	0.52362	0.0412212	0.227887	0.023736	0	0.0304086	0	0	0	0.153	0.0743894	1.13502
TCGA-EB-A5FP-01A-11R-A27Q-07	0.0199053	0	0	0	0	0.241012	0	0.051412	0.0117136	0	0.181059	0	0	0.387311	0.0111384	0.0536557	0.00672521	0	0	0.0242398	0.0118283	0	0.597	-0.000990435	1.12259
TCGA-FS-A1ZW-06A-12R-A18T-07	0	0.0424609	0.24614	0.15668	0	0.125757	0.0548077	0.0412336	0	0	0	0.0104257	0.0175595	0.0422064	0.11176	0.0684901	0.0160824	0	0.0357992	0	0.0305971	0	0	0.471137	0.882037
TCGA-EE-A20C-06A-11R-A18S-07	0.0913278	0	0.0127	0.0359985	0	0.0543097	0.0312792	0.0178071	0.00730274	0.00593245	0	0.00596346	0.0938795	0.258242	0.00816916	0.275127	0.0364988	0.00735105	0.0581109	0	0	0	0.193	0.0624636	1.07455
TCGA-EE-A29B-06A-11R-A18U-07	0	0	0	0.100054	0	0.040129	0.00769575	0.012538	0.0278511	0	0	0.0353405	0.0849861	0.157564	0.0155018	0.421286	0.038884	0	0.0581695	0	0	0	0.142	0.0778682	1.07336
TCGA-D3-A5GS-06A-11R-A27Q-07	0.0133684	0	0.000178251	0.263703	0	0.0923245	0.0287656	0.0863038	0.0350415	0	0	0	0.00595558	0.122794	0.142008	0.148744	0.0186531	0	0.0421599	0	0	0	0.054	0.146333	1.04186
TCGA-D3-A2J7-06A-11R-A18T-07	0.00303003	0.00874937	0.034933	0.184015	0	0.0896033	0.0502062	0.0621573	0.0482817	0	0	0.0264348	0.00438434	0.275371	0.104288	0.0518875	0.00516954	0	0.0514886	0	0	0	0.074	0.12298	1.04744
TCGA-BF-A5EQ-01A-21R-A27Q-07	0.0880472	0	0.0134992	0.185765	0	0.0491646	0.0888078	0.0920035	0.0528732	0.0150979	0	0.0342266	0.0097691	0.108104	0.0702556	0.145495	0.00597126	0	0.0409194	0	0	0	0.054	0.147219	1.027
TCGA-DA-A95Z-06A-11R-A37K-07	0.0123866	0	0	0.167111	0	0.164487	0.028763	0.0448342	0.020968	0.0123017	0	0.0435081	0	0.152885	0.0822801	0.198842	0.0166294	0	0.0550038	0	0	0	0.116	0.0943951	1.05497
TCGA-GN-A4U3-06A-11R-A32P-07	0.0799129	0	0.0164629	0.0976844	0	0.0615766	0	0.0795574	0	0	0	0.0250946	0.000618994	0.2615	0.0533587	0.298275	0	0	0.0259595	0	0	0	0.256	0.0458369	1.08468
TCGA-EB-A24C-01A-11R-A18T-07	0	0.00691943	0.0082778	0.060528	0	0.127666	0	0.0118953	0.0380395	0	0.0109257	0.0140882	0.0362643	0.127847	0.0536483	0.151994	0.00821292	0	0.324771	0	0	0.0189223	0.715	-0.0101049	1.09505
TCGA-EB-A24D-01A-11R-A18T-07	0.0743435	0	0.124592	0.193949	0	0.20374	0.0302982	0.061962	0.0506018	1.25902e-05	0	0	0.0203633	0.0328284	0.076903	0.100635	0.0150157	0	0.0147552	0	0	0	0.015	0.258005	0.99029
TCGA-FR-A3R1-01A-11R-A239-07	0.0235484	0	0.0690587	0.370003	0	0	0.107054	0.0832125	0.0223254	0	0	0.0253869	0.00215114	0	0.0593988	0.213493	0.0150773	0	0.00929051	0	0	0	0.046	0.159295	1.0337
TCGA-D3-A1QB-06A-11R-A18T-07	0.0268462	0	0.0414852	0.473776	0	0	0.058108	0.0872338	0.0527872	0	0	0.0708911	0.0148493	0.0330738	0.0712203	0.0576638	0.0120652	0	0	0	0	0	0.017	0.24399	1.01881
TCGA-FS-A1YW-06A-11R-A18T-07	0.130695	0.036624	0	0.144749	0	0.149271	0.0315015	0	0.000790166	0.0104699	0	0	0.032695	0.094745	0.0976184	0.154026	0.010685	0	0.10613	0	0	0	0.203	0.0572806	1.05733
TCGA-WE-A8ZR-06A-11R-A37K-07	0.143283	0	0.081348	0.0564281	0	0.0303455	0.0356509	0.0462319	0.050522	0	0	0.00738696	0	0.445471	0.042276	0.0380043	0	0	0.023053	0	0	0	0.006	0.291003	0.98286
TCGA-EE-A2MF-06A-11R-A21D-07	0.0652216	0	0.00135333	0.133437	0	0.1823	0.0393934	0.0488363	0.0209784	0	0.00356873	0.00870722	0.0259265	0	0.0849194	0.336005	0.00245469	0	0.046899	0	0	0	0.131	0.0844206	1.0528
TCGA-ER-A19J-06A-11R-A18S-07	0.0269511	0	0.00510869	0.114665	0	0.072428	0.00729139	0.0282132	0.0161666	0	0	0.00780354	0	0.45162	0.0385926	0.19911	0	0	0.0314807	0	0.000568893	0	0.037	0.168562	1.05675
TCGA-EE-A29A-06A-12R-A18U-07	0.048903	0	0	0.0252935	0	0.0240014	0	0.0169089	0.0843881	0.0302992	0	0.00703128	0	0.416494	0.0547817	0.230799	0	0	0.0610997	0	0	0	0.183	0.0652659	1.10253
TCGA-EE-A2M6-06A-12R-A18S-07	0.00952661	0	0.0126037	0.0660946	0	0.0508948	0.0406245	0.0403722	0.00934188	0	0	0.00962912	0.0105656	0.476488	0.0629032	0.107779	0.0935184	0	0.00965887	0	0	0	0.001	0.379308	0.941573
TCGA-FW-A5DY-06A-11R-A311-07	0.325708	0.0593031	0.0985741	0.160232	0.0489808	0.0238251	0.0450752	0	0.0347132	0	0	0	0	0.0948034	0.0399445	0.0688401	0	0	0	0	0	0	0	0.627723	0.780081
TCGA-D3-A2JK-06A-11R-A18S-07	0.0455778	0	0.0192436	0.0445624	0	0.0543854	0.00575447	0.00420811	0.0404442	0	0.0131759	0.000736296	0	0.632042	0.0185768	0.0926898	0	0	0.028603	0	0	0	0.007	0.283537	1.0235
TCGA-D3-A1Q5-06A-11R-A18T-07	0.12619	0	0.0155443	0.19196	0	0	0	0.00788861	0.099284	0	0	0.0623143	0	0.345646	0.0311762	0.0536286	0	0	0.0663687	0	0	0	0.076	0.120567	1.05195
TCGA-FS-A1ZE-06A-11R-A18T-07	0.0644088	0	0.00132259	0.0794444	0	0.125746	0	0.0802397	0.0216328	0	0	0.0254616	0	0.222602	0.075305	0.195107	0.0118369	0	0.0968933	0	0	0	0.404	0.0226451	1.07923
TCGA-D3-A3ML-06A-11R-A21D-07	0.116826	0	0.00376745	0.0999157	0	0.192192	0.036985	0.0749505	0.018046	0	0	0.0127656	0	0.129607	0.0625832	0.225681	0	0	0.026681	0	0	0	0.637	-0.00354811	1.08929
TCGA-OD-A75X-06A-12R-A32P-07	0	0.00730796	0.00271274	0.051357	0	0.212762	0.0133072	0.0959526	0	0	0.0499292	0.02114	0.0250857	0.200191	0.0967379	0.204982	0	0.00335342	0.0151817	0	0	0	0.15	0.0754507	1.06677
TCGA-EE-A3J3-06A-11R-A20F-07	0.024049	0	0	0.0813763	0	0.157194	0.0166397	0.0465814	0.0200508	0.00183441	0	0	0	0.418057	0.123503	0.0723853	0	0	0.0383292	0	0	0	0.007	0.288646	0.985608
