# Supplementary material for: Prediction of survival and immunotherapy response by the combined classifier of G protein-coupled receptors and tumor microenvironment in melanoma
Source: Eur J Med Res. 2023 Sep 16;28:352. doi: 10.1186/s40001-023-01346-6 (PMC10504724; doi:10.1186/s40001-023-01346-6)
Supplement: Supplementary file 12 — Additional file 12: Table S5. Five types of immune cell related to the prognosis of melanoma. [file 40001_2023_1346_MOESM12_ESM.xlsx]

## Sheet: TableS2
Table S5: Five types of immune cell related to the prognosis of melanoma.
	Coef	boot_SD	Coef..boot_SD
`Macrophages M1`	-2.75139	1.75179	-1.57062
`NK cells activated`	-3.74868	3.13877	-1.19431
`T cells CD4 memory activated`	-2.03331	2.4903	-0.816494
`T cells CD8`	-1.36463	0.779778	-1.75002
`T cells gamma delta`	-1.82169	3.7866	-0.481088
